# Supplementary material for: Curative care expenditure of outpatient anxiety disorder in Liaoning Province, 2015-2020-based on “System of Health Accounts 2011”
Source: Front Public Health. 2024 Jul 3;12:1329596. doi: 10.3389/fpubh.2024.1329596 (PMC11251961; doi:10.3389/fpubh.2024.1329596)
Supplement: Supplementary file 1 [file Table_1.XLSX]

## Sheet: Sheet1
Whether to purchase western drugs	Whether to purchase prepared Chinese drugs	Whether to select to have a checkup	Sex	Age	Insurance status	Hospital level	Institution level	Institution type	year	log(totalexp)
1	0	0	2	2	4	3	1	3	2015	0.845098
1	1	0	2	2	1	2	2	3	2015	1.8451
1	0	0	2	3	2	3	1	3	2015	2.77597
1	0	0	2	2	2	3	1	3	2015	2.47129
1	0	0	1	2	2	3	1	3	2015	2.57634
1	0	0	1	2	2	3	1	3	2015	1.5563
1	0	0	2	2	2	3	1	3	2015	2.7332
1	0	0	2	2	2	3	1	3	2015	2.77743
1	0	0	2	2	2	3	1	3	2015	0.845098
1	0	0	1	2	2	3	1	3	2015	2.57634
1	0	0	2	2	2	3	1	3	2015	2.48144
1	0	0	1	3	2	3	1	3	2015	2.18184
1	0	0	1	2	3	3	1	3	2015	1.64345
1	0	0	1	2	3	3	1	3	2015	3.15412
1	0	0	2	1	4	3	1	3	2015	2.97451
1	0	0	1	2	4	3	1	3	2015	2.77815
1	0	0	2	2	4	3	1	3	2015	2.43297
1	0	0	1	2	4	3	1	3	2015	0.954243
1	0	0	2	2	4	3	1	3	2015	1.99123
1	0	0	2	3	4	3	1	3	2015	2.93752
1	0	0	1	2	4	3	1	3	2015	1.79239
1	0	0	1	2	4	3	1	3	2015	2.56467
1	0	0	1	3	4	3	1	3	2015	2.77525
1	0	0	1	2	4	3	1	3	2015	0.69897
1	0	0	1	2	4	3	1	3	2015	1.5682
1	0	0	2	2	4	3	1	3	2015	2.7767
1	0	0	1	3	4	3	1	3	2015	1.36173
1	0	0	2	3	4	3	1	3	2015	3.055
1	0	0	2	3	4	3	1	3	2015	0.60206
1	0	0	1	2	4	3	1	3	2015	3.24279
1	0	0	1	2	4	3	1	3	2015	2.43616
1	0	0	1	2	4	3	1	3	2015	1.5682
1	0	0	2	2	4	3	1	3	2015	0.69897
1	0	0	2	2	4	3	1	3	2015	2.94349
1	0	0	2	2	4	3	1	3	2015	0.845098
1	0	0	1	3	4	3	1	3	2015	3.26834
1	0	0	2	3	4	3	1	3	2015	3.14768
1	0	0	2	2	4	3	1	3	2015	0.69897
1	0	0	2	2	4	3	1	3	2015	0.69897
1	0	0	1	2	4	3	1	3	2015	2.71349
1	0	0	2	2	4	3	1	3	2015	0.778151
1	0	0	1	2	4	3	1	3	2015	2.7332
1	0	0	2	2	4	3	1	3	2015	0.69897
1	0	0	1	2	4	3	1	3	2015	0.60206
1	0	0	1	3	4	3	1	3	2015	2.7767
1	0	0	2	2	4	3	1	3	2015	2.93702
1	0	0	1	2	4	3	1	3	2015	2.77815
1	0	0	2	2	4	3	1	3	2015	2.57634
1	0	0	2	3	4	3	1	3	2015	0.60206
1	0	0	2	2	4	3	1	3	2015	0.845098
1	0	0	1	2	4	3	1	3	2015	3.49262
1	0	0	2	2	4	3	1	3	2015	0.845098
1	0	0	1	2	4	3	1	3	2015	2.77815
1	0	0	1	2	4	3	1	3	2015	1.5682
1	0	0	2	2	4	3	1	3	2015	2.43297
1	0	0	1	2	4	3	1	3	2015	2.43297
1	0	0	2	2	4	3	1	3	2015	2.77452
1	0	0	1	2	4	3	1	3	2015	2.47422
1	0	0	1	2	4	3	1	3	2015	0.845098
1	0	0	2	2	4	3	1	3	2015	2.43297
1	0	0	1	2	4	3	1	3	2015	2.51188
1	0	0	2	2	4	3	1	3	2015	1.41497
1	0	0	1	2	4	3	1	3	2015	2.93702
1	0	0	2	2	4	3	1	3	2015	2.43297
1	0	0	2	3	4	3	1	3	2015	2.57634
1	1	0	1	2	4	2	2	3	2015	3.18184
1	0	0	1	2	4	3	1	3	2015	1.64345
1	0	0	2	2	4	3	1	3	2015	2.48001
1	0	0	2	2	4	3	1	3	2015	0.69897
1	0	0	1	3	4	3	1	3	2015	0.60206
1	0	0	2	3	4	3	1	3	2015	0.69897
1	0	0	1	2	4	3	1	3	2015	1.41497
1	0	0	1	2	4	3	1	3	2015	2.79796
1	0	0	2	2	4	3	1	3	2015	2.43297
1	0	0	1	2	4	3	1	3	2015	2.7332
1	0	0	2	3	4	3	1	3	2015	3.23805
1	0	0	1	2	4	3	1	3	2015	0.477121
1	0	0	2	3	4	3	1	3	2015	2.93752
1	0	0	1	2	4	3	1	3	2015	0.30103
1	0	0	1	2	4	3	1	3	2015	1.5682
1	0	0	2	2	4	3	1	3	2015	2.43616
1	0	0	2	3	4	3	1	3	2015	2.51188
1	0	0	1	2	4	3	1	3	2015	3.06707
1	0	0	1	2	4	3	1	3	2015	2.79727
1	0	0	2	2	4	3	1	3	2015	0.778151
1	0	0	2	2	4	3	1	3	2015	0.60206
1	0	0	1	2	4	3	1	3	2015	0.69897
1	0	0	2	2	4	3	1	3	2015	2.43775
1	0	0	1	2	4	3	1	3	2015	2.43297
1	0	0	2	2	4	3	1	3	2015	0.845098
1	0	0	2	2	4	3	1	3	2015	2.80277
1	0	0	2	2	4	3	1	3	2015	0.69897
1	0	0	1	2	4	3	1	3	2015	2.7332
1	0	0	1	2	4	3	1	3	2015	2.75358
1	0	0	2	2	4	3	1	3	2015	3.22453
1	0	0	1	2	4	3	1	3	2015	0.778151
1	0	0	1	2	4	3	1	3	2015	2.93702
1	0	0	1	3	4	3	1	3	2015	1.36173
1	0	0	2	2	4	3	1	3	2015	2.89542
1	0	0	2	2	4	3	1	3	2015	1.94939
1	0	0	2	2	4	3	1	3	2015	1
1	0	0	2	3	4	3	1	3	2015	2.43297
1	0	0	2	2	4	3	1	3	2015	0.69897
1	0	0	2	2	4	3	1	3	2015	2.7332
1	0	0	1	2	4	3	1	3	2015	2.43136
1	0	0	1	2	4	3	1	3	2015	0.69897
1	0	0	1	2	4	3	1	3	2015	2.60746
1	0	0	1	2	4	3	1	3	2015	2.77379
1	0	0	1	2	4	3	1	3	2015	3.17754
1	0	0	1	2	4	3	1	3	2015	1.79239
1	0	0	2	2	4	3	1	3	2015	0.60206
1	0	0	1	2	4	3	1	3	2015	2.86392
1	0	0	2	2	4	3	1	3	2015	1.50515
1	0	0	1	2	4	3	1	3	2015	0.60206
1	0	0	2	2	4	3	1	3	2015	0.60206
1	0	0	1	3	1	3	1	2	2015	2.08279
1	0	0	1	2	1	3	1	2	2015	2.17202
1	0	0	2	2	1	3	1	2	2015	2.67489
1	0	0	1	3	1	3	1	2	2015	2.67393
1	0	0	1	3	1	3	1	2	2015	2.57356
0	0	0	2	2	1	3	1	2	2015	2.70231
1	0	0	1	3	1	3	1	2	2015	2.42058
0	0	0	1	2	1	3	1	2	2015	2.39742
1	0	0	1	2	1	3	1	2	2015	2.29001
0	0	0	1	2	1	3	1	2	2015	2.01237
1	0	0	1	2	1	3	1	2	2015	2.61384
1	0	0	1	2	1	3	1	2	2015	1.72428
1	0	0	1	2	1	3	1	2	2015	2.2193
0	0	0	2	2	1	3	1	2	2015	2.00307
1	0	0	2	2	1	3	1	2	2015	2.16435
1	0	0	1	3	1	3	1	2	2015	2.29667
0	0	0	1	2	1	3	1	2	2015	2.45749
1	1	0	1	3	1	3	1	2	2015	2.29358
0	0	0	1	2	1	3	1	2	2015	2.44693
1	0	0	2	2	1	3	1	2	2015	2.34801
1	0	0	1	2	1	3	1	2	2015	2.27437
1	0	0	2	3	1	3	1	2	2015	1.86504
1	0	0	1	3	1	3	1	2	2015	1.92215
1	0	0	1	2	1	3	1	2	2015	2.83181
0	1	1	1	2	1	3	1	2	2015	2.75035
1	0	0	1	2	1	3	1	2	2015	2.44585
1	0	0	1	3	1	3	1	2	2015	2.43959
0	0	0	1	2	1	3	1	2	2015	2.39259
1	0	0	2	2	1	3	1	2	2015	1.57634
1	0	0	2	2	1	3	1	2	2015	2.29223
1	0	0	1	2	1	3	1	2	2015	2.16011
0	0	0	1	3	1	3	1	2	2015	2.31988
1	0	0	2	3	1	3	1	2	2015	2.31555
1	0	0	1	3	1	3	1	2	2015	2.40309
1	0	0	1	2	1	3	1	2	2015	1.41162
1	0	0	1	3	1	3	1	2	2015	2.27644
1	0	0	2	2	1	3	1	2	2015	2.71513
1	0	0	1	2	1	3	1	2	2015	2.12382
1	0	0	1	2	1	3	1	2	2015	3.16346
1	0	0	2	2	1	3	1	2	2015	2.1807
0	1	0	1	2	1	3	1	2	2015	2.31765
1	0	0	1	3	1	3	1	2	2015	2.18182
1	0	0	1	2	1	3	1	2	2015	3.45117
1	0	0	2	2	1	3	1	2	2015	3.16346
0	0	0	1	2	1	3	1	2	2015	2.13605
1	0	0	1	3	1	3	1	2	2015	2.33098
1	0	0	1	2	1	3	1	2	2015	2.17202
0	0	0	1	2	1	3	1	2	2015	2.44215
1	0	0	2	2	1	3	1	2	2015	2.35908
1	0	0	1	2	1	3	1	2	2015	2.39039
1	0	0	2	2	1	3	1	2	2015	2.41992
0	1	0	1	3	1	3	1	2	2015	2.37328
1	0	0	1	2	1	3	1	2	2015	2.45785
1	0	0	1	3	1	3	1	2	2015	2.47065
1	0	0	1	3	1	3	1	2	2015	2.42058
1	0	0	1	2	1	3	1	2	2015	2.35025
1	0	0	2	2	1	3	1	2	2015	2.46787
1	0	0	2	3	1	3	1	2	2015	1.27416
1	1	0	2	2	1	3	1	2	2015	2.46253
1	0	0	2	3	1	3	1	2	2015	2.344
1	0	0	2	2	1	3	1	2	2015	2.07551
0	0	0	1	2	1	3	1	2	2015	2.66408
0	1	0	1	2	1	3	1	2	2015	2.45317
1	0	0	2	2	1	3	1	2	2015	2.2003
1	0	0	1	2	1	3	1	2	2015	2.36676
1	1	1	1	2	1	3	1	2	2015	2.25064
1	0	0	1	2	1	3	1	2	2015	2.66373
0	1	0	2	3	1	3	1	2	2015	2.65273
1	0	0	1	3	1	3	1	2	2015	2.15833
1	0	0	1	2	1	3	1	2	2015	1.57634
1	1	0	2	2	1	3	1	2	2015	2.49693
1	0	0	1	2	1	3	1	2	2015	2.3838
1	1	0	2	3	1	3	1	2	2015	2.7287
1	1	0	1	2	1	3	1	2	2015	2.851
1	0	0	2	2	1	3	1	2	2015	2.29667
1	0	0	1	3	1	3	1	2	2015	0.856124
1	1	0	1	2	1	3	1	2	2015	2.2011
1	0	0	1	2	1	3	1	2	2015	2.46716
1	1	0	1	2	1	3	1	2	2015	2.42602
1	0	0	2	3	1	3	1	2	2015	2.1417
1	0	0	1	2	1	3	1	2	2015	1.73472
1	0	0	1	2	1	3	1	2	2015	1.21484
0	0	0	1	2	1	3	1	2	2015	2.43279
1	0	0	1	2	1	3	1	2	2015	2.29223
1	0	0	1	2	1	3	1	2	2015	2.89187
1	0	0	1	2	1	3	1	2	2015	2.06442
1	0	0	2	2	1	3	1	2	2015	1.57634
1	0	0	1	2	1	3	1	2	2015	1.21484
0	0	0	2	2	1	3	1	2	2015	2.17202
1	0	0	1	2	1	3	1	2	2015	2.76201
0	0	0	1	2	1	3	1	2	2015	2.50288
1	0	0	2	3	1	3	1	2	2015	2.1417
1	0	0	1	3	1	3	1	2	2015	2.03739
1	1	0	1	2	1	3	1	2	2015	2.42602
1	1	0	1	3	1	3	1	2	2015	2.3941
1	0	0	1	2	1	3	1	2	2015	2.65709
0	1	0	1	2	1	3	1	2	2015	1.9987
1	0	0	1	3	1	3	1	2	2015	2.11059
1	0	0	2	3	1	3	1	2	2015	2.31555
1	1	0	1	3	1	3	1	2	2015	2.42715
1	1	0	2	2	1	3	1	2	2015	2.71483
1	0	0	1	2	1	3	1	2	2015	2.69749
1	1	0	1	2	1	3	1	2	2015	2.21903
0	0	0	1	2	1	3	1	2	2015	2.4775
1	0	0	1	3	1	3	1	2	2015	2.12901
0	0	0	1	2	1	3	1	2	2015	2.40892
1	0	0	1	2	1	3	1	2	2015	2.55419
1	0	0	1	2	1	3	1	2	2015	1.88812
1	0	0	1	2	1	3	1	2	2015	2.20025
1	1	0	1	2	1	3	1	2	2015	2.30664
1	0	0	1	2	1	3	1	2	2015	2.04297
1	0	0	1	3	1	3	1	2	2015	2.45212
1	0	0	1	2	1	3	1	2	2015	2.65606
1	0	0	1	3	1	3	1	2	2015	2.42058
0	0	0	1	2	1	3	1	2	2015	1.9728
1	0	0	1	3	1	3	1	2	2015	0.973128
1	0	0	2	2	1	3	1	2	2015	2.62497
1	1	0	1	2	1	3	1	2	2015	3.05036
1	0	0	1	2	1	3	1	2	2015	2.16134
1	0	0	1	3	1	3	1	2	2015	2.51451
1	0	0	1	2	1	3	1	2	2015	2.35214
0	1	0	1	2	1	3	1	2	2015	2.26788
0	0	0	1	2	1	3	1	2	2015	2.47929
1	0	0	1	3	1	3	1	2	2015	2.35717
1	1	0	2	2	1	3	1	2	2015	2.52866
1	1	0	1	2	1	3	1	2	2015	2.48244
1	1	0	1	2	1	3	1	2	2015	2.30942
0	0	0	1	2	1	3	1	2	2015	2.40773
1	0	0	1	2	1	3	1	2	2015	2.52763
0	0	0	1	2	1	3	1	2	2015	2.54309
1	0	0	1	2	1	3	1	2	2015	3.04519
1	0	0	2	2	1	3	1	2	2015	3.12933
1	0	0	1	2	1	3	1	2	2015	2.2003
1	0	0	1	2	1	3	1	2	2015	2.87369
1	0	0	2	2	1	3	1	2	2015	3.16286
1	0	0	1	2	1	3	1	2	2015	2.17202
1	0	0	2	2	1	3	1	2	2015	2.47085
1	0	0	1	3	1	3	1	2	2015	2.29667
1	0	0	1	2	1	3	1	2	2015	1.63347
1	0	0	1	3	1	3	1	2	2015	2.1245
1	0	0	2	3	1	3	1	2	2015	1.91745
1	1	0	1	2	1	3	1	2	2015	2.427
1	1	0	1	2	1	3	1	2	2015	2.04571
0	0	0	1	2	1	3	1	2	2015	2.45947
1	0	1	1	2	1	3	1	2	2015	2.63647
0	0	0	2	2	1	3	1	2	2015	2.68495
0	0	0	2	2	1	3	1	2	2015	2.56579
1	0	0	1	3	1	3	1	2	2015	2.48144
1	0	0	1	3	1	3	1	2	2015	2.44585
1	1	0	2	3	1	3	1	2	2015	2.83083
1	0	0	1	3	1	3	1	2	2015	0.856124
1	0	0	1	2	1	3	1	2	2015	2.31258
1	0	0	1	3	1	3	1	2	2015	0.973128
1	1	0	2	2	1	3	1	2	2015	2.56562
1	1	0	2	3	1	3	1	2	2015	2.6464
0	0	0	1	2	1	3	1	2	2015	2.18938
1	0	0	1	3	1	3	1	2	2015	2.46474
1	0	0	1	2	1	3	1	2	2015	2.52371
1	0	0	2	2	1	3	1	2	2015	2.31235
0	1	0	1	3	1	3	1	2	2015	2.08565
1	0	0	2	2	1	3	1	2	2015	2.35908
0	0	0	1	2	1	3	1	2	2015	2.67512
1	0	0	1	2	1	3	1	2	2015	2.36992
1	0	0	1	2	1	3	1	2	2015	2.49328
1	0	0	2	2	1	3	1	2	2015	2.44404
1	0	0	1	2	1	3	1	2	2015	2.35908
1	0	0	1	3	1	3	1	2	2015	0.856124
1	0	0	1	3	1	3	1	2	2015	0.973128
0	1	0	1	2	1	3	1	2	2015	2.32222
1	0	0	1	2	1	3	1	2	2015	1.14983
1	0	1	1	2	1	3	1	2	2015	2.88997
1	0	0	1	2	1	3	1	2	2015	2.151
1	1	0	2	2	1	3	1	2	2015	2.32056
1	0	0	2	2	1	3	1	2	2015	2.50807
1	0	0	2	2	1	3	1	2	2015	0.912753
1	1	0	1	2	1	3	1	2	2015	2.48244
1	1	0	2	2	1	3	1	2	2015	2.31279
1	0	0	1	2	1	3	1	2	2015	3.06889
0	1	0	2	3	1	3	1	2	2015	2.23578
1	0	0	1	2	1	3	1	2	2015	2.53652
0	1	0	2	2	1	3	1	2	2015	2.24155
1	0	0	1	2	1	3	1	2	2015	2.51455
0	1	0	1	2	1	3	1	2	2015	2.46222
1	0	0	1	2	1	3	1	2	2015	2.35214
1	0	0	1	2	1	3	1	2	2015	2.33726
1	0	0	1	2	1	3	1	2	2015	2.18549
1	1	0	1	2	1	3	1	2	2015	2.44855
0	1	0	2	3	1	3	1	2	2015	2.31069
1	0	0	1	2	1	3	1	2	2015	2.05687
1	0	0	1	3	1	3	1	2	2015	2.21861
1	0	0	1	2	1	3	1	2	2015	2.30683
1	1	0	1	2	1	3	1	2	2015	2.51878
1	0	0	2	2	1	3	1	2	2015	2.23578
0	1	0	2	3	1	3	1	2	2015	2.55969
1	0	0	1	2	1	3	1	2	2015	2.45179
1	0	0	1	2	1	3	1	2	2015	1.87093
1	0	0	1	2	1	3	1	2	2015	1.60959
0	1	0	1	2	1	3	1	2	2015	1.93247
1	1	0	2	2	1	3	1	2	2015	2.99021
1	1	0	1	2	1	3	1	2	2015	1.61162
1	0	0	2	2	1	3	1	2	2015	2.35214
1	0	0	1	2	1	3	1	2	2015	2.56078
1	0	0	1	3	1	3	1	2	2015	2.34551
1	0	0	2	2	1	3	1	2	2015	2.47085
1	0	0	1	3	1	3	1	2	2015	2.5682
1	0	0	1	2	1	3	1	2	2015	2.61357
1	0	0	1	2	1	3	1	2	2015	2.33039
0	0	0	1	2	1	3	1	2	2015	2.40892
1	0	0	2	2	1	3	1	2	2015	1.68305
1	0	0	1	2	1	3	1	2	2015	2.34906
0	0	0	1	2	1	3	1	2	2015	2.40938
1	0	0	1	2	1	3	1	2	2015	1.41162
0	0	0	1	2	1	3	1	2	2015	2.41527
1	0	0	2	2	1	3	1	2	2015	2.33646
1	0	0	2	2	1	3	1	2	2015	1.73799
0	0	0	1	3	1	3	1	2	2015	2.33052
1	0	0	2	3	1	3	1	2	2015	2.45209
0	0	0	1	2	1	3	1	2	2015	2.30285
1	0	0	1	2	1	3	1	2	2015	2.73469
1	0	0	1	3	1	3	1	2	2015	2.44716
0	0	0	1	2	1	3	1	2	2015	2.19022
1	0	0	1	2	1	3	1	2	2015	1.8848
1	1	0	2	2	1	3	1	2	2015	2.48993
1	0	0	1	2	1	3	1	2	2015	2.1303
0	1	0	1	3	1	3	1	2	2015	2.37254
0	0	0	1	2	1	3	1	2	2015	1.44716
1	1	0	1	2	1	3	1	2	2015	2.30146
1	0	0	2	2	1	3	1	2	2015	2.1303
1	0	0	1	2	1	3	1	2	2015	2.33242
1	1	0	1	3	1	3	1	2	2015	2.64835
1	0	0	1	2	1	3	1	2	2015	1.79155
0	1	0	1	2	1	3	1	2	2015	2.37291
0	0	0	1	2	1	3	1	2	2015	2.59813
0	1	0	2	2	1	3	1	2	2015	2.41597
1	0	0	1	2	1	3	1	2	2015	2.52371
1	0	0	1	2	4	3	1	2	2015	2.30812
1	0	0	2	3	4	3	1	2	2015	2.06066
0	0	0	2	2	4	3	1	2	2015	2.45526
0	1	0	2	2	4	3	1	2	2015	2.21932
1	0	0	1	2	4	3	1	2	2015	1.77269
1	0	0	1	2	4	3	1	2	2015	2.18667
1	0	0	2	2	4	3	1	2	2015	2.16134
1	0	0	1	3	4	3	1	2	2015	2.33842
1	0	0	2	2	4	3	1	2	2015	2.2003
1	0	0	2	2	4	3	1	2	2015	2.61595
1	1	0	1	2	4	3	1	2	2015	2.92962
1	0	0	1	2	4	3	1	2	2015	1.4216
1	1	0	1	2	4	3	1	2	2015	2.49175
1	1	0	1	2	4	3	1	2	2015	2.37066
1	1	0	1	2	4	3	1	2	2015	1.76641
1	0	0	2	3	4	3	1	2	2015	2.68664
1	1	0	1	2	4	3	1	2	2015	2.9484
1	0	0	1	3	4	3	1	2	2015	2.65319
1	0	0	1	2	4	3	1	2	2015	2.29223
0	1	0	2	2	4	3	1	2	2015	2.1784
1	0	0	2	3	4	3	1	2	2015	2.25527
1	0	0	1	2	4	3	1	2	2015	2.52766
0	0	0	1	2	4	3	1	2	2015	2.57373
1	0	0	2	2	4	3	1	2	2015	2.31175
1	0	0	2	2	4	3	1	2	2015	2.16134
0	0	0	2	3	4	3	1	2	2015	2.93281
1	1	0	1	2	4	3	1	2	2015	2.47611
1	0	0	1	2	4	3	1	2	2015	2.16134
1	1	0	1	2	4	3	1	2	2015	2.84032
0	1	0	1	2	4	3	1	2	2015	2.70278
1	1	0	1	2	4	3	1	2	2015	2.32777
1	0	0	1	2	4	3	1	2	2015	2.17348
1	0	0	1	2	4	3	1	2	2015	2.1303
1	0	0	1	2	4	3	1	2	2015	2.29798
0	1	0	1	2	4	3	1	2	2015	3.15317
1	0	0	2	2	4	3	1	2	2015	2.63924
1	0	0	1	2	4	3	1	2	2015	1.0249
1	1	0	1	2	4	3	1	2	2015	2.27804
1	0	0	2	2	4	3	1	2	2015	1.0249
1	0	0	1	2	4	3	1	2	2015	2.18834
1	0	0	1	2	4	3	1	2	2015	2.25768
1	0	0	2	2	4	3	1	2	2015	2.8368
1	1	0	2	3	4	3	1	2	2015	2.98236
1	0	0	1	2	4	3	1	2	2015	2.85221
1	0	0	1	2	4	3	1	2	2015	2.42123
1	0	0	1	2	4	3	1	2	2015	2.151
1	0	0	1	2	4	3	1	2	2015	2.16435
1	1	0	1	2	4	3	1	2	2015	2.97511
1	0	0	1	2	4	3	1	2	2015	2.96233
0	0	0	1	2	4	3	1	2	2015	2.58083
1	0	0	2	2	4	3	1	2	2015	2.65801
1	0	0	2	2	4	3	1	2	2015	2.67852
1	0	0	1	2	4	3	1	2	2015	2.6642
1	0	0	1	2	4	3	1	2	2015	2.55987
1	0	0	2	3	4	3	1	2	2015	2.46937
1	0	0	1	2	4	3	1	2	2015	2.44116
1	0	0	1	2	4	3	1	2	2015	2.26623
1	0	0	1	2	4	3	1	2	2015	2.29223
1	0	0	1	2	4	3	1	2	2015	2.44866
1	1	0	1	2	4	3	1	2	2015	2.43583
0	1	0	1	2	4	3	1	2	2015	2.33244
1	0	0	2	2	4	3	1	2	2015	2.82668
1	0	0	1	2	4	3	1	2	2015	3.36795
1	0	0	1	2	4	3	1	2	2015	1.41162
1	0	0	1	2	4	3	1	2	2015	2.75463
1	0	0	2	2	4	3	1	2	2015	2.70806
1	1	0	1	2	4	3	1	2	2015	2.86082
1	0	0	2	2	4	3	1	2	2015	2.00432
1	0	0	1	2	4	3	1	2	2015	2.1303
1	0	0	1	2	4	3	1	2	2015	2.94536
1	1	0	1	2	4	3	1	2	2015	2.37328
1	1	0	2	2	4	3	1	2	2015	2.19645
1	1	0	1	3	4	3	1	2	2015	1.94201
1	0	0	1	2	4	3	1	2	2015	2.60849
1	1	0	1	2	4	3	1	2	2015	2.39829
1	1	0	1	3	4	3	1	2	2015	2.92977
1	0	0	2	2	4	3	1	2	2015	2.04532
1	0	1	1	2	4	3	1	2	2015	2.63347
1	0	0	1	2	4	3	1	2	2015	2.20322
0	0	0	2	2	4	3	1	2	2015	2.61309
1	1	0	1	2	4	3	1	2	2015	2.65696
0	1	0	1	2	4	3	1	2	2015	2.15806
1	0	0	2	2	4	3	1	2	2015	2.25768
0	0	0	1	2	4	3	1	2	2015	2.03218
1	1	0	2	2	4	3	1	2	2015	2.47422
1	0	0	1	2	4	3	1	2	2015	2.1931
0	0	0	1	2	4	3	1	2	2015	2.83978
0	1	0	1	3	4	3	1	2	2015	2.39533
0	1	0	1	2	4	3	1	2	2015	2.75888
1	0	0	1	2	4	3	1	2	2015	2.53652
1	0	0	1	2	4	3	1	2	2015	2.40312
1	1	0	1	2	4	3	1	2	2015	2.26811
1	1	0	2	2	4	3	1	2	2015	2.38505
1	0	0	1	2	4	3	1	2	2015	2.63556
1	0	0	1	2	4	3	1	2	2015	1.95109
1	0	0	1	2	4	3	1	2	2015	1.80257
1	0	0	1	2	4	3	1	2	2015	2.31175
0	0	0	2	2	4	3	1	2	2015	2.63643
1	1	0	2	2	4	3	1	2	2015	2.11126
0	0	0	1	2	4	3	1	2	2015	2.37383
1	0	0	1	2	4	3	1	2	2015	2.40669
1	0	0	1	2	4	3	1	2	2015	2.58992
1	0	0	1	3	4	3	1	2	2015	0.85248
1	1	0	1	2	4	3	1	2	2015	2.52502
1	0	0	1	2	4	3	1	2	2015	2.58625
1	0	0	2	2	4	3	1	2	2015	1.49969
1	0	0	2	2	4	3	1	2	2015	2.54304
1	0	0	2	3	4	3	1	2	2015	2.40992
1	0	0	1	2	4	3	1	2	2015	2.71408
1	1	0	1	3	4	3	1	2	2015	2.71256
1	0	0	1	2	4	3	1	2	2015	2.47567
1	0	0	1	3	4	3	1	2	2015	2.80797
1	0	0	1	2	4	3	1	2	2015	2.32976
1	0	0	1	2	4	3	1	2	2015	2.73375
1	0	0	2	2	4	3	1	2	2015	2.08063
1	0	0	1	3	4	3	1	2	2015	2.33242
0	0	0	2	2	4	3	1	2	2015	2.32195
1	0	0	1	3	4	3	1	2	2015	2.24939
1	0	0	2	2	4	3	1	2	2015	2.13354
1	0	0	2	2	4	3	1	2	2015	2.47274
1	0	0	1	2	4	3	1	2	2015	2.41661
1	0	0	2	2	4	3	1	2	2015	2.14482
0	1	0	2	2	4	3	1	2	2015	2.31973
1	1	0	2	2	4	3	1	2	2015	2.81902
0	1	0	1	2	4	3	1	2	2015	2.21932
0	1	0	1	2	4	3	1	2	2015	1.93349
0	0	0	1	2	4	3	1	2	2015	2.82046
1	0	0	1	2	4	3	1	2	2015	3.02363
1	0	0	2	2	4	3	1	2	2015	3.09399
1	0	0	1	2	4	3	1	2	2015	3.05593
0	1	0	1	2	4	3	1	2	2015	2.10585
0	1	0	2	2	4	3	1	2	2015	1.97081
0	1	0	2	2	4	3	1	2	2015	3.24279
1	0	0	1	3	4	3	1	2	2015	2.32956
1	1	0	1	2	4	3	1	2	2015	2.61062
1	0	0	1	2	4	3	1	2	2015	2.31345
0	0	0	1	2	4	3	1	2	2015	2.73087
1	0	0	1	3	4	3	1	2	2015	2.35792
1	1	0	1	2	4	3	1	2	2015	2.28418
0	0	0	1	3	4	3	1	2	2015	1.70312
1	0	0	1	2	4	3	1	2	2015	1.2878
1	1	0	1	2	4	3	1	2	2015	2.69923
1	0	0	1	2	4	3	1	2	2015	2.67391
1	0	0	1	2	4	3	1	2	2015	2.5266
1	1	0	1	2	4	3	1	2	2015	2.27231
0	0	0	1	2	4	3	1	2	2015	1.78774
0	0	0	1	2	4	3	1	2	2015	3.06222
1	0	0	2	2	4	3	1	2	2015	2.5832
1	0	0	1	2	4	3	1	2	2015	2.42485
1	0	0	1	2	4	3	1	2	2015	2.10034
1	0	0	1	2	4	3	1	2	2015	1.73799
1	0	0	1	2	4	3	1	2	2015	2.55801
0	1	0	2	2	4	3	1	2	2015	2.98693
1	1	0	2	2	4	3	1	2	2015	2.72736
1	1	0	2	2	4	3	1	2	2015	2.63705
1	0	0	2	2	4	3	1	2	2015	2.33122
1	1	0	1	2	4	3	1	2	2015	2.96337
1	0	0	1	2	4	3	1	2	2015	2.48156
1	0	0	1	3	4	3	1	2	2015	2.80986
1	0	0	1	2	4	3	1	2	2015	2.64719
1	0	0	1	2	4	3	1	2	2015	2.33726
1	0	0	2	3	4	3	1	2	2015	2.91172
1	1	0	2	2	4	3	1	2	2015	2.19728
1	0	0	1	2	4	3	1	2	2015	1.21484
1	0	1	1	3	4	3	1	2	2015	2.57646
1	0	0	1	2	4	3	1	2	2015	2.88052
1	1	0	1	2	4	3	1	2	2015	2.41363
1	0	0	1	2	4	3	1	2	2015	2.49566
0	1	0	1	2	4	3	1	2	2015	2.09726
1	0	0	1	3	4	3	1	2	2015	2.03902
0	0	0	1	3	4	3	1	2	2015	1.9344
1	0	0	1	2	4	3	1	2	2015	0.836324
1	0	0	1	2	4	3	1	2	2015	2.35908
0	0	0	2	3	4	3	1	2	2015	2.59909
1	0	0	1	2	4	3	1	2	2015	2.40632
1	0	0	1	2	4	3	1	2	2015	1.31366
1	0	0	1	3	4	3	1	2	2015	2.65765
1	0	0	1	2	4	3	1	2	2015	2.06442
0	1	0	2	2	4	3	1	2	2015	2.08314
1	0	0	2	2	4	3	1	2	2015	2.10034
0	0	0	1	2	4	3	1	2	2015	2.45449
1	0	0	2	2	4	3	1	2	2015	2.08636
1	0	0	1	2	4	3	1	2	2015	2.44677
1	1	0	2	2	4	3	1	2	2015	2.62531
0	0	0	1	3	4	3	1	2	2015	2.21245
1	0	0	1	2	4	3	1	2	2015	2.37838
0	0	0	1	3	4	3	1	2	2015	2.51829
1	0	0	1	2	4	3	1	2	2015	1.0249
1	0	0	1	2	4	3	1	2	2015	1.41162
1	0	0	2	2	4	3	1	2	2015	2.16011
1	0	0	1	2	4	3	1	2	2015	2.28556
1	0	0	1	3	4	3	1	2	2015	2.50784
1	0	0	2	2	4	3	1	2	2015	2.33445
1	0	0	1	2	4	3	1	2	2015	2.1303
1	0	0	2	2	4	3	1	2	2015	2.35908
0	1	0	1	2	4	3	1	2	2015	2.6988
1	0	0	2	2	4	3	1	2	2015	1.734
1	1	0	2	2	4	3	1	2	2015	1.95952
1	0	0	2	2	4	3	1	2	2015	2.11727
1	1	0	1	2	4	3	1	2	2015	2.28375
1	0	0	1	2	4	3	1	2	2015	2.16613
1	0	0	1	2	4	3	1	2	2015	2.53538
1	0	0	1	3	4	3	1	2	2015	2.09688
1	0	0	1	2	4	3	1	2	2015	1.80754
1	0	0	2	2	4	3	1	2	2015	1.15168
1	0	0	1	2	4	3	1	2	2015	1.72428
1	0	1	1	2	4	3	1	2	2015	2.67942
1	1	0	1	3	4	3	1	2	2015	2.39862
1	0	0	1	2	4	3	1	2	2015	2.92719
0	1	0	1	2	4	3	1	2	2015	2.93586
1	0	0	1	2	4	3	1	2	2015	2.61847
1	0	0	1	2	4	3	1	2	2015	2.62093
1	0	0	1	2	4	3	1	2	2015	2.54527
1	1	0	2	2	4	3	1	2	2015	2.83188
1	0	0	1	2	4	3	1	2	2015	2.41992
0	0	0	2	2	4	3	1	2	2015	2.73244
1	0	0	1	2	4	3	1	2	2015	2.44059
1	0	0	2	2	4	3	1	2	2015	2.0607
1	1	0	1	2	4	3	1	2	2015	2.49693
1	0	0	2	3	4	3	1	2	2015	2.2193
0	1	0	1	2	4	3	1	2	2015	2.82867
1	0	0	2	2	4	3	1	2	2015	2.29667
1	0	0	1	2	4	3	1	2	2015	2.52371
1	0	0	1	2	4	3	1	2	2015	0.897627
1	0	0	1	2	4	3	1	2	2015	2.34019
1	0	0	2	2	4	3	1	2	2015	2.4099
1	1	0	2	2	4	3	1	2	2015	2.63448
1	0	0	2	3	4	3	1	2	2015	2.68753
1	0	0	1	3	4	3	1	2	2015	2.35351
1	1	0	1	2	4	3	1	2	2015	2.96359
1	0	0	1	2	4	3	1	2	2015	2.07078
0	1	0	1	2	4	3	1	2	2015	2.61444
1	0	0	1	2	4	3	1	2	2015	2.76901
1	0	0	2	2	4	3	1	2	2015	3.07344
1	0	0	1	2	4	3	1	2	2015	2.31988
0	1	0	2	2	4	3	1	2	2015	1.54158
1	1	0	1	2	4	3	1	2	2015	2.66717
1	0	0	1	2	4	3	1	2	2015	2.35908
1	1	0	2	2	4	3	1	2	2015	2.34869
1	0	0	2	2	4	3	1	2	2015	2.73903
1	0	0	1	2	4	3	1	2	2015	2.59214
1	0	0	1	2	4	3	1	2	2015	1.0249
1	0	0	1	2	4	3	1	2	2015	2.2003
1	0	0	1	2	4	3	1	2	2015	2.48711
1	0	0	2	3	4	3	1	2	2015	2.31804
0	0	0	2	2	4	3	1	2	2015	2.38487
1	0	0	1	2	4	3	1	2	2015	2.14482
1	0	1	1	2	4	3	1	2	2015	2.68699
1	0	0	1	2	4	3	1	2	2015	2.51799
1	0	0	1	2	4	3	1	2	2015	2.07551
1	0	0	1	2	4	3	1	2	2015	2.07335
1	0	0	1	2	4	3	1	2	2015	2.6803
1	0	0	1	2	4	3	1	2	2015	2.53576
1	0	0	1	2	4	3	1	2	2015	2.22531
0	0	0	2	2	4	3	1	2	2015	2.32866
1	0	0	1	2	4	3	1	2	2015	1.67852
1	0	0	1	2	4	3	1	2	2015	2.33244
1	0	0	1	2	4	3	1	2	2015	1.95694
1	0	0	1	3	4	3	1	2	2015	2.15439
1	0	0	1	2	4	3	1	2	2015	2.53652
1	1	0	1	2	4	3	1	2	2015	2.30471
1	0	0	1	2	4	3	1	2	2015	3.04883
1	0	0	2	3	4	3	1	2	2015	2.01703
0	1	0	1	2	4	3	1	2	2015	3.2657
1	1	0	2	3	4	3	1	2	2015	2.87408
1	1	0	1	3	4	3	1	2	2015	2.58926
1	1	0	1	2	4	3	1	2	2015	1.76492
0	0	0	1	3	4	3	1	2	2015	2.61359
1	0	0	1	2	4	3	1	2	2015	2.35214
1	0	0	1	2	4	3	1	2	2015	2.36773
1	0	0	1	2	4	3	1	2	2015	2.04532
1	0	0	1	3	4	3	1	2	2015	2.43454
1	0	0	2	2	4	3	1	2	2015	2.44716
1	0	0	1	2	4	3	1	2	2015	2.43613
1	0	0	1	2	4	3	1	2	2015	2.56301
1	0	0	2	3	4	3	1	2	2015	2.24326
1	0	0	1	2	4	3	1	2	2015	2.65511
1	0	0	2	3	4	3	1	2	2015	2.76343
1	0	0	1	2	4	3	1	2	2015	2.64316
1	1	0	2	3	4	3	1	2	2015	3.08203
1	0	0	1	2	4	3	1	2	2015	2.33965
1	1	0	1	2	4	3	1	2	2015	2.6756
1	0	0	1	2	4	3	1	2	2015	2.67566
1	0	0	1	2	4	3	1	2	2015	0.838219
0	1	0	2	3	4	3	1	2	2015	3.02132
1	0	0	1	2	4	3	1	2	2015	2.32976
1	0	0	1	2	4	3	1	2	2015	2.7497
1	0	0	2	2	4	3	1	2	2015	2.16134
1	0	0	1	2	4	3	1	2	2015	2.60569
0	1	0	2	2	4	3	1	2	2015	2.74218
0	1	0	1	3	4	3	1	2	2015	2.70944
1	0	0	2	3	4	3	1	2	2015	2.26738
1	1	0	1	2	4	3	1	2	2015	2.80868
1	1	0	1	2	4	3	1	2	2015	3.11726
1	0	0	2	3	4	3	1	2	2015	2.48727
1	0	0	1	2	4	3	1	2	2015	2.37086
0	0	0	2	2	4	3	1	2	2015	2.7116
1	0	0	1	2	4	3	1	2	2015	1.94832
1	1	1	1	2	4	3	1	2	2015	2.70449
0	0	0	1	2	4	3	1	2	2015	2.86638
1	0	0	2	2	4	3	1	2	2015	2.31258
1	1	0	2	2	4	3	1	2	2015	2.49247
1	0	0	2	2	4	3	1	2	2015	2.31448
1	0	0	2	3	4	3	1	2	2015	3.17926
1	0	0	1	2	4	3	1	2	2015	2.33242
1	0	0	2	2	4	3	1	2	2015	2.44585
1	1	0	1	2	4	3	1	2	2015	2.7926
1	0	0	1	2	4	3	1	2	2015	2.73903
1	0	0	2	2	4	3	1	2	2015	2.49136
1	0	0	2	2	4	3	1	2	2015	1.57634
1	0	0	1	2	4	3	1	2	2015	2.94395
1	0	0	1	2	4	3	1	2	2015	2.34553
1	1	0	2	2	4	3	1	2	2015	2.3679
1	0	0	2	2	4	3	1	2	2015	3.4128
1	0	0	2	2	4	3	1	2	2015	1.97497
1	0	0	1	2	4	3	1	2	2015	1.57634
1	0	0	2	2	4	3	1	2	2015	2.87616
1	0	0	2	2	4	3	1	2	2015	2.44824
1	1	0	2	2	4	3	1	2	2015	3.52101
1	1	0	1	2	4	3	1	2	2015	2.27804
1	1	0	1	3	4	3	1	2	2015	2.22063
0	0	0	1	2	4	3	1	2	2015	2.13915
1	0	1	2	3	4	3	1	2	2015	2.07416
0	1	0	1	2	4	3	1	2	2015	2.71449
1	0	0	2	2	4	3	1	2	2015	2.25768
1	1	0	1	2	4	3	1	2	2015	2.70252
1	0	0	1	2	4	3	1	2	2015	2.6288
1	0	0	1	2	4	3	1	2	2015	1.29667
1	0	0	2	2	4	3	1	2	2015	2.7649
1	0	0	1	2	4	3	1	2	2015	0.887617
1	1	0	2	2	4	3	1	2	2015	2.40071
1	0	0	1	2	4	3	1	2	2015	2.52371
1	0	0	1	2	4	3	1	2	2015	2.68034
1	0	0	1	2	4	3	1	2	2015	2.46433
1	0	0	1	2	4	3	1	2	2015	2.42259
0	1	0	1	2	4	3	1	2	2015	2.42802
1	0	0	2	2	4	3	1	2	2015	1.51375
1	0	0	1	2	4	3	1	2	2015	2.53538
1	0	0	1	2	4	3	1	2	2015	2.4048
1	0	0	2	2	4	3	1	2	2015	2.41992
1	0	0	1	2	4	3	1	2	2015	2.4048
1	0	0	2	2	4	3	1	2	2015	2.1807
1	0	0	1	2	4	3	1	2	2015	2.28103
0	1	0	1	2	4	3	1	2	2015	1.89653
1	1	0	1	2	4	3	1	2	2015	3.18859
1	1	0	2	2	4	3	1	2	2015	2.66483
1	0	0	2	2	4	3	1	2	2015	2.31175
1	0	0	1	2	4	3	1	2	2015	2.47274
0	1	0	1	2	4	3	1	2	2015	2.34242
1	0	0	1	2	4	3	1	2	2015	2.35214
0	1	0	1	2	4	3	1	2	2015	1.65321
1	0	0	1	2	4	3	1	2	2015	1.71257
1	0	0	2	2	4	3	1	2	2015	2.07078
1	0	0	1	2	4	3	1	2	2015	2.04254
1	0	0	1	3	4	3	1	2	2015	2.78691
1	0	0	1	2	4	3	1	2	2015	2.69064
1	0	0	1	2	4	3	1	2	2015	2.41395
1	0	0	1	2	4	3	1	2	2015	2.41731
1	0	0	2	2	4	3	1	2	2015	2.46538
1	1	0	2	2	4	3	1	2	2015	2.35717
1	1	0	2	2	4	3	1	2	2015	2.3442
1	0	0	1	2	4	3	1	2	2015	2.01824
1	1	0	1	3	4	3	1	2	2015	2.38541
1	1	0	2	2	4	3	1	2	2015	2.53919
1	0	0	1	3	4	3	1	2	2015	2.59157
1	0	0	1	3	4	3	1	2	2015	2.32486
1	0	0	2	2	4	3	1	2	2015	2.4609
1	0	0	2	2	4	3	1	2	2015	2.43933
1	0	0	2	2	4	3	1	2	2015	2.4867
1	1	0	1	2	4	3	1	2	2015	2.83699
1	0	1	2	2	4	3	1	2	2015	3.08243
1	0	0	2	2	4	3	1	2	2015	2.07214
1	0	0	2	2	4	3	1	2	2015	2.66498
1	0	0	1	2	4	3	1	2	2015	2.98226
0	0	0	2	2	4	3	1	2	2015	2.55362
1	0	0	1	2	4	3	1	2	2015	2.38106
1	1	0	1	3	4	3	1	2	2015	2.34064
1	0	0	1	2	4	3	1	2	2015	2.44116
1	0	0	1	2	4	3	1	2	2015	2.75815
1	0	0	1	2	4	3	1	2	2015	2.81963
1	0	0	1	3	4	3	1	2	2015	2.80986
1	0	0	2	2	4	3	1	2	2015	2.151
1	1	0	1	3	4	3	1	2	2015	1.96661
1	0	0	1	2	4	3	1	2	2015	2.69242
0	1	0	2	2	4	3	1	2	2015	2.83101
1	1	0	1	2	4	3	1	2	2015	2.47478
1	0	0	1	2	4	3	1	2	2015	2.151
1	0	0	1	2	4	3	1	2	2015	2.48156
1	0	0	1	3	4	3	1	2	2015	2.2878
1	0	0	1	2	4	3	1	2	2015	2.54893
0	1	0	1	2	4	3	1	2	2015	2.55652
1	0	0	1	2	4	3	1	2	2015	2.46894
1	0	0	1	2	4	3	1	2	2015	2.6925
1	0	0	1	2	4	3	1	2	2015	2.1303
1	0	0	1	2	4	3	1	2	2015	2.55705
1	1	0	1	2	4	3	1	2	2015	2.28296
1	0	0	2	2	4	3	1	2	2015	2.38561
1	0	0	1	2	4	3	1	2	2015	2.52204
1	0	0	1	2	4	3	1	2	2015	2.38735
1	0	0	2	2	4	3	1	2	2015	2.16435
1	0	0	2	2	4	3	1	2	2015	2.7497
0	0	0	1	3	4	3	1	2	2015	2.11614
1	1	0	1	2	4	3	1	2	2015	2.22812
1	0	0	2	2	4	3	1	2	2015	2.1303
1	0	0	2	2	1	3	2	2	2015	0.955688
1	1	0	2	3	1	3	2	2	2015	2.59715
0	0	0	1	2	2	3	2	2	2015	2.18136
0	0	0	2	2	4	3	2	2	2015	2.74049
1	0	1	2	3	4	3	2	2	2015	2.34723
0	0	0	2	3	4	3	2	2	2015	1.5563
1	0	0	2	2	4	3	2	2	2015	2.5421
0	0	0	2	2	4	3	2	2	2015	0.69897
0	0	0	2	3	4	3	2	2	2015	0.845098
0	0	0	2	2	4	3	2	2	2015	0.845098
0	0	1	2	2	4	3	2	2	2015	2.00173
0	0	0	2	3	4	3	2	2	2015	1.36173
1	0	1	2	2	4	3	2	2	2015	2.00706
1	0	0	1	2	3	2	4	2	2015	0.681241
1	0	0	2	2	3	2	4	2	2015	0.380211
1	0	0	1	2	3	2	4	2	2015	0.681241
1	0	0	2	2	3	2	4	2	2015	0.681241
1	0	0	2	2	3	2	4	2	2015	0.681241
1	0	0	2	2	3	2	4	2	2015	0.681241
1	0	0	2	2	3	2	4	2	2015	0.380211
1	0	0	2	2	3	2	4	2	2015	0.681241
1	0	0	1	3	3	2	4	2	2015	0.681241
1	0	1	1	3	3	0	4	4	2015	1.67742
0	1	1	2	2	3	0	4	4	2015	1.34223
1	0	0	1	2	1	3	1	1	2015	1.88705
1	0	0	1	2	1	3	1	1	2015	2.47567
1	0	0	1	3	1	3	1	1	2015	0.372912
0	0	0	2	2	1	3	1	1	2015	2.01284
1	1	1	1	3	1	3	1	1	2015	2.62002
1	1	0	1	2	1	3	1	1	2015	2.32346
1	0	0	1	2	1	3	1	1	2015	1.71096
1	0	0	2	2	1	3	1	1	2015	2.21187
1	0	1	2	2	1	3	1	1	2015	2.05843
1	0	0	1	2	1	3	1	1	2015	2.55677
1	0	0	2	3	1	3	1	1	2015	3.05115
1	1	0	1	3	1	3	1	1	2015	2.23576
1	0	0	1	3	1	3	1	1	2015	0.372912
1	0	0	2	2	1	3	1	1	2015	2.73167
1	0	1	1	2	1	3	1	1	2015	2.55955
0	1	0	1	2	1	3	1	1	2015	2.12189
1	0	0	1	2	1	3	1	1	2015	2.06017
1	0	0	2	3	1	3	1	1	2015	3.15045
1	0	1	1	2	1	3	1	1	2015	2.20303
1	0	0	2	3	1	3	1	1	2015	2.95761
1	0	0	1	2	1	3	1	1	2015	1.95665
1	0	0	2	2	1	3	1	1	2015	3.33143
1	0	0	2	2	1	3	1	1	2015	1.81558
1	0	0	2	3	1	3	1	1	2015	2.41497
0	0	0	1	2	1	3	1	1	2015	0
1	0	0	2	3	1	3	1	1	2015	2.39049
0	1	1	1	2	1	3	1	1	2015	3.13596
1	0	0	1	3	1	3	1	1	2015	0.972666
1	1	0	1	2	1	3	1	1	2015	2.48116
1	0	0	1	2	1	3	1	1	2015	2.26079
1	0	0	2	3	1	3	1	1	2015	1.11327
1	0	0	2	2	1	3	1	1	2015	2.0086
1	0	0	1	3	1	3	1	1	2015	0.372912
1	0	0	1	3	1	3	1	1	2015	1.90015
0	0	1	1	2	1	3	1	1	2015	1.76343
1	0	0	1	3	1	3	1	1	2015	2.25527
1	0	0	1	2	1	3	1	1	2015	3.17348
0	0	0	2	2	1	3	1	1	2015	1.57978
1	0	0	1	2	1	3	1	1	2015	2.24353
1	1	0	1	2	1	3	1	1	2015	2.39575
0	1	0	1	2	1	3	1	1	2015	2.4748
1	0	0	1	2	1	3	1	1	2015	2.08849
1	0	0	2	2	1	3	1	1	2015	2.41996
1	0	0	1	3	1	3	1	1	2015	0.928908
1	0	0	1	2	1	3	1	1	2015	1.96567
1	1	0	2	3	1	3	1	1	2015	2.90309
1	0	0	1	2	1	3	1	1	2015	2.91649
1	0	0	1	2	1	3	1	1	2015	3.20656
1	0	0	2	3	1	3	1	1	2015	3.08991
1	0	0	1	2	1	3	1	1	2015	2.43933
1	0	0	2	3	1	3	1	1	2015	2.63144
1	0	0	2	3	1	3	1	1	2015	2.69082
1	0	0	1	3	1	3	1	1	2015	2.58771
1	0	0	2	3	1	3	1	1	2015	0.972666
1	0	0	2	3	1	3	1	1	2015	2.50133
0	1	0	2	2	1	3	1	1	2015	2.60703
1	0	1	1	2	1	3	1	1	2015	2.60724
1	0	0	2	3	1	3	1	1	2015	2.00255
1	0	0	1	2	1	3	1	1	2015	2.84217
1	0	0	2	2	1	3	1	1	2015	2.64118
0	0	0	2	3	1	3	1	1	2015	1.5682
1	1	0	2	2	1	3	1	1	2015	2.37546
1	0	0	1	2	1	3	1	1	2015	2.35524
1	0	0	2	2	1	3	1	1	2015	2.45301
1	0	1	2	2	1	3	1	1	2015	2.93403
1	0	0	2	2	1	3	1	1	2015	1.78803
1	1	0	1	2	1	3	1	1	2015	2.61637
1	0	0	1	3	1	3	1	1	2015	2.06367
1	0	0	2	3	1	3	1	1	2015	2.54208
1	0	0	2	3	1	3	1	1	2015	2.98588
1	1	0	1	2	1	3	1	1	2015	1.88627
1	0	0	2	3	1	3	1	1	2015	1.63749
1	1	0	1	2	1	3	1	1	2015	2.98009
1	1	0	2	3	1	3	1	1	2015	2.67997
1	0	0	2	3	1	3	1	1	2015	2.96895
1	1	0	1	2	1	3	1	1	2015	2.39321
1	0	0	1	3	1	3	1	1	2015	2.72181
1	1	0	2	2	1	3	1	1	2015	2.42095
1	1	1	2	2	1	3	1	1	2015	2.85086
0	0	0	1	2	1	3	1	1	2015	2.52955
1	0	0	1	3	1	3	1	1	2015	2.69548
1	1	1	1	2	1	3	1	1	2015	3.1295
1	0	0	1	2	1	3	1	1	2015	2.60097
1	1	0	2	2	1	3	1	1	2015	2.78786
1	0	1	2	2	1	3	1	1	2015	2.36661
1	1	0	1	2	1	3	1	1	2015	2.97644
1	1	1	2	2	1	3	1	1	2015	2.89609
1	1	0	1	2	1	3	1	1	2015	2.52025
1	0	0	1	3	1	3	1	1	2015	0.972666
1	0	1	1	2	1	3	1	1	2015	2.70295
1	1	1	1	2	1	3	1	1	2015	2.60606
1	0	0	1	2	1	3	1	1	2015	3.06856
1	0	0	1	3	1	3	1	1	2015	2.69391
1	1	0	1	2	1	3	1	1	2015	3.02754
1	0	0	1	2	1	3	1	1	2015	2.68547
1	0	0	2	2	1	3	1	1	2015	2.58546
1	0	0	1	2	1	3	1	1	2015	2.64083
1	0	0	1	3	1	3	1	1	2015	1.92407
1	0	0	1	2	1	3	1	1	2015	0.972666
1	0	0	1	3	1	3	1	1	2015	1.89686
1	0	0	2	2	1	3	1	1	2015	2.21139
1	0	0	1	2	1	3	1	1	2015	2.36922
1	0	0	2	2	1	3	1	1	2015	3.22655
1	0	0	2	2	1	3	1	1	2015	2.06819
1	0	0	2	2	1	3	1	1	2015	3.23553
1	0	0	1	2	1	3	1	1	2015	0.972666
0	0	1	1	2	1	3	1	1	2015	2.49554
1	1	0	1	3	1	3	1	1	2015	2.66506
1	0	0	2	2	1	3	1	1	2015	2.6464
1	0	0	2	2	1	3	1	1	2015	2.5341
1	0	0	1	2	1	3	1	1	2015	0.972666
1	0	0	1	3	1	3	1	1	2015	1.47407
1	0	0	1	2	1	3	1	1	2015	1.73046
1	0	0	1	2	1	3	1	1	2015	2.03342
1	0	0	2	2	1	3	1	1	2015	3.03019
1	0	0	1	2	1	3	1	1	2015	2.11394
1	1	0	1	2	1	3	1	1	2015	2.65223
0	1	0	1	2	1	3	1	1	2015	2.08135
1	0	0	2	2	1	3	1	1	2015	2.52438
1	0	0	2	3	1	3	1	1	2015	2.74273
1	1	0	1	3	1	3	1	1	2015	2.87143
1	0	0	1	2	1	3	1	1	2015	2.81291
1	0	0	2	2	1	3	1	1	2015	2.09747
1	1	0	1	2	1	3	1	1	2015	2.63558
1	0	0	1	2	1	3	1	1	2015	0.972666
1	0	0	2	2	1	3	1	1	2015	2.83315
1	1	0	1	2	1	3	1	1	2015	1.78032
1	0	0	1	2	1	3	1	1	2015	1.57264
1	0	0	1	2	1	3	1	1	2015	2.44404
1	0	0	2	2	1	3	1	1	2015	2.7332
1	1	0	1	3	1	3	1	1	2015	2.85394
1	0	0	1	2	1	3	1	1	2015	2.41929
1	0	0	2	3	1	3	1	1	2015	3.30341
1	0	0	1	3	1	3	1	1	2015	1.71096
1	0	0	2	3	1	3	1	1	2015	2.56632
0	0	1	1	2	1	3	1	1	2015	2.32015
1	1	0	1	3	1	3	1	1	2015	2.63728
1	0	0	1	2	1	3	1	1	2015	3.25069
1	0	0	2	2	1	3	1	1	2015	2.10718
0	0	1	2	2	1	3	1	1	2015	2.18752
1	1	0	2	2	1	3	1	1	2015	2.31366
1	0	0	1	2	1	3	1	1	2015	2.33092
0	0	1	1	2	1	3	1	1	2015	1.76343
1	0	0	1	2	1	3	1	1	2015	3.03543
1	0	0	1	3	1	3	1	1	2015	2.60746
0	0	1	1	3	1	3	1	1	2015	3.29754
1	0	0	2	2	1	3	1	1	2015	2.17857
1	0	0	2	2	1	3	1	1	2015	2.82607
1	0	0	2	3	1	3	1	1	2015	2.41497
0	1	1	1	2	1	3	1	1	2015	3.07647
1	0	0	2	2	1	3	1	1	2015	3.12503
1	0	0	2	3	1	3	1	1	2015	2.01853
1	0	0	1	2	1	3	1	1	2015	0.372912
1	0	0	1	2	1	3	1	1	2015	3.30519
1	0	1	2	2	1	3	1	1	2015	2.80201
1	0	0	2	2	1	3	1	1	2015	2.53782
0	1	1	2	3	1	3	1	1	2015	3.03371
1	0	0	1	2	1	3	1	1	2015	3.29248
1	0	0	2	2	1	3	1	1	2015	2.81624
1	1	0	2	2	1	3	1	1	2015	1.59835
1	0	0	2	2	1	3	1	1	2015	2.74351
1	0	0	2	3	1	3	1	1	2015	1.63185
1	0	1	2	2	1	3	1	1	2015	2.47914
1	0	0	1	3	1	3	1	1	2015	3.03503
1	0	0	1	3	1	3	1	1	2015	0.972666
1	0	0	2	3	1	3	1	1	2015	3.52048
1	0	0	1	3	1	3	1	1	2015	2.47422
0	0	1	1	2	1	3	1	1	2015	1.64345
1	0	1	2	2	1	3	1	1	2015	2.09202
1	0	0	1	2	1	3	1	1	2015	0.972666
1	0	0	1	2	1	3	1	1	2015	3.00497
0	0	1	1	2	1	3	1	1	2015	2.36361
1	0	0	1	3	1	3	1	1	2015	3.03941
1	0	0	2	2	1	3	1	1	2015	2.85187
1	0	0	2	3	1	3	1	1	2015	2.8767
0	1	0	1	3	1	3	1	1	2015	2.78086
0	0	1	2	2	1	3	1	1	2015	2.36361
1	0	0	2	2	1	3	1	1	2015	1.90015
1	0	0	1	3	1	3	1	1	2015	0.372912
0	1	0	1	2	1	3	1	1	2015	2.63729
1	0	0	1	2	1	3	1	1	2015	2.78675
1	0	0	2	3	1	3	1	1	2015	2.03655
1	0	0	2	3	1	3	1	1	2015	2.59173
1	0	0	2	3	1	3	1	1	2015	2.44654
1	0	0	2	3	1	3	1	1	2015	2.19044
1	0	0	1	2	1	3	1	1	2015	2.43297
1	0	0	1	3	1	3	1	1	2015	0.972666
1	0	0	2	3	1	3	1	1	2015	3.21032
1	0	0	2	2	1	3	1	1	2015	2.5093
1	1	0	2	2	1	3	1	1	2015	2.69662
1	0	0	2	2	1	3	1	1	2015	2.77597
1	0	0	2	2	1	3	1	1	2015	2.47279
1	0	0	1	2	1	3	1	1	2015	1.88705
1	0	0	2	2	1	3	1	1	2015	2.80956
1	0	0	2	3	1	3	1	1	2015	2.5557
0	1	0	1	2	1	3	1	1	2015	2.32387
1	0	1	1	2	1	3	1	1	2015	2.49289
1	0	0	2	3	1	3	1	1	2015	0.972666
1	0	1	1	2	1	3	1	1	2015	2.48629
1	0	0	2	2	1	3	1	1	2015	1.98448
1	1	0	2	3	1	3	1	1	2015	2.87344
0	1	0	1	3	1	3	1	1	2015	2.23185
1	0	0	1	2	1	3	1	1	2015	1.487
1	0	0	2	2	1	3	1	1	2015	2.81505
1	1	1	1	2	1	3	1	1	2015	2.3948
1	0	0	2	2	1	3	1	1	2015	2.58092
1	1	0	2	2	1	3	1	1	2015	2.74785
1	0	0	2	3	1	3	1	1	2015	2.41042
1	0	0	2	2	1	3	1	1	2015	1.91169
1	0	0	1	2	1	3	1	1	2015	1.61909
1	0	0	1	2	1	3	1	1	2015	2.1345
0	1	0	2	3	1	3	1	1	2015	2.3216
1	0	0	1	2	1	3	1	1	2015	2.11461
1	1	0	1	2	1	3	1	1	2015	2.06963
1	0	0	1	2	1	3	1	1	2015	0.977266
1	0	0	1	3	1	3	1	1	2015	2.5197
1	0	0	2	2	1	3	1	1	2015	2.18597
1	0	0	1	2	1	3	1	1	2015	1.98722
1	0	0	1	3	1	3	1	1	2015	2.43425
1	0	0	1	3	1	3	1	1	2015	3.04103
1	0	0	2	3	1	3	1	1	2015	1.89686
0	0	1	1	2	1	3	1	1	2015	2.36922
1	0	0	1	2	1	3	1	1	2015	2.27623
1	0	1	2	3	1	3	1	1	2015	2.35583
1	0	0	1	2	1	3	1	1	2015	2.81158
1	0	0	2	3	1	3	1	1	2015	2.48714
1	0	0	2	2	1	3	1	1	2015	2.57008
1	0	0	1	2	1	3	1	1	2015	2.9345
1	0	0	1	2	1	3	1	1	2015	2.78247
0	1	0	2	2	1	3	1	1	2015	2.22789
1	1	0	2	2	1	3	1	1	2015	2.81823
0	0	1	1	2	1	3	1	1	2015	2.06446
1	0	0	1	2	1	3	1	1	2015	2.46761
1	0	0	1	3	1	3	1	1	2015	2.95999
1	0	0	1	3	1	3	1	1	2015	2.45576
1	0	0	1	2	1	3	1	1	2015	3.17348
1	1	0	1	3	1	3	1	1	2015	2.54144
1	0	0	2	2	1	3	1	1	2015	2.6682
1	1	0	1	2	1	3	1	1	2015	2.57356
1	0	0	2	3	1	3	1	1	2015	0.972666
1	0	0	1	2	1	3	1	1	2015	2.81158
1	0	0	1	2	1	3	1	1	2015	0.874482
1	0	0	1	2	1	3	1	1	2015	3.12483
1	1	0	2	2	1	3	1	1	2015	2.66245
1	0	0	1	2	1	3	1	1	2015	2.57519
0	0	0	2	2	1	3	1	1	2015	2.21748
1	0	0	2	2	1	3	1	1	2015	2.27471
1	0	0	1	3	1	3	1	1	2015	0.812245
1	0	0	2	2	1	3	1	1	2015	1.91498
1	1	0	2	2	1	3	1	1	2015	2.46015
1	1	0	2	2	1	3	1	1	2015	2.63475
1	0	0	2	2	1	3	1	1	2015	3.1383
1	0	0	1	2	1	3	1	1	2015	2.77012
1	0	0	1	2	1	3	1	1	2015	2.77597
1	0	0	1	2	1	3	1	1	2015	2.83315
1	0	0	1	3	1	3	1	1	2015	3.03941
1	1	0	1	3	1	3	1	1	2015	3.38435
0	0	0	1	2	1	3	1	1	2015	0.69897
0	1	0	1	2	1	3	1	1	2015	1.97497
1	0	1	2	2	1	3	1	1	2015	2.53278
1	1	0	1	2	1	3	1	1	2015	2.45404
1	0	0	1	2	1	3	1	1	2015	3.178
1	0	0	1	2	1	3	1	1	2015	3.26387
1	0	0	1	3	1	3	1	1	2015	0.972666
1	0	0	1	2	1	3	1	1	2015	2.20412
1	0	0	2	2	1	3	1	1	2015	2.39023
0	1	1	2	2	1	3	1	1	2015	2.89487
1	0	0	2	3	1	3	1	1	2015	1.61066
1	0	0	1	2	1	3	1	1	2015	2.1345
1	0	0	1	2	1	3	1	1	2015	3.37749
0	0	0	1	2	1	3	1	1	2015	0
1	0	0	1	2	1	3	1	1	2015	3.02653
1	0	1	2	2	1	3	1	1	2015	2.6603
1	0	0	1	3	1	3	1	1	2015	2.76716
1	0	0	2	2	1	3	1	1	2015	3.40071
1	0	0	2	2	1	3	1	1	2015	1.40993
0	1	1	1	2	1	3	1	1	2015	2.89977
1	0	0	2	2	1	3	1	1	2015	3.08063
1	0	0	1	2	1	3	1	1	2015	2.63805
1	0	0	2	2	1	3	1	1	2015	3.25139
1	0	0	1	2	1	3	1	1	2015	2.77525
1	0	0	2	3	1	3	1	1	2015	3.17091
1	0	0	1	3	1	3	1	1	2015	2.21378
1	0	0	2	2	1	3	1	1	2015	2.45667
1	0	0	2	3	1	3	1	1	2015	2.48714
0	1	1	1	2	1	3	1	1	2015	2.3962
1	0	0	1	2	1	3	1	1	2015	2.47347
1	0	0	1	2	1	3	1	1	2015	2.18597
1	1	1	1	2	1	3	1	1	2015	2.4257
1	0	0	1	3	1	3	1	1	2015	3.0983
0	0	1	1	2	1	3	1	1	2015	2.01703
1	0	0	1	3	1	3	1	1	2015	0.972666
1	0	0	1	2	1	3	1	1	2015	2.95809
1	0	0	1	2	1	3	1	1	2015	2.90472
1	0	0	2	2	1	3	1	1	2015	3.51917
1	0	0	2	3	1	3	1	1	2015	3.17319
1	0	0	1	2	1	3	1	1	2015	3.04438
1	0	0	1	2	1	3	1	1	2015	2.7007
1	1	0	2	2	1	3	1	1	2015	3.10209
1	0	0	1	3	1	3	1	1	2015	2.49651
0	0	1	1	2	1	3	1	1	2015	2.3927
1	0	0	1	2	1	3	1	1	2015	2.47857
0	0	1	2	2	1	3	1	1	2015	2.32015
1	0	0	1	2	1	3	1	1	2015	2.99998
1	1	0	2	3	1	3	1	1	2015	2.73255
1	1	0	2	2	1	3	1	1	2015	3.27887
1	0	0	2	2	1	3	1	1	2015	1.07004
1	0	0	1	2	1	3	1	1	2015	2.76223
1	0	0	1	2	1	3	1	1	2015	2.27082
1	1	0	2	3	1	3	1	1	2015	2.57989
1	1	0	2	2	1	3	1	1	2015	2.7724
1	0	0	1	2	1	3	1	1	2015	2.76118
1	0	0	1	2	1	3	1	1	2015	2.81158
1	0	0	2	2	1	3	1	1	2015	2.40654
1	0	0	2	3	1	3	1	1	2015	0.372912
0	1	0	2	3	1	3	1	1	2015	2.34986
1	0	0	1	2	1	3	1	1	2015	0.372912
1	0	0	1	2	1	3	1	1	2015	2.05115
1	0	0	1	2	1	3	1	1	2015	2.5738
1	0	0	2	2	1	3	1	1	2015	2.81158
1	0	0	1	3	1	3	1	1	2015	2.4129
1	0	0	2	2	1	3	1	1	2015	2.89741
0	0	0	1	2	1	3	1	1	2015	0.477121
1	0	1	2	2	1	3	1	1	2015	2.56062
1	0	0	1	2	1	3	1	1	2015	3.19976
1	1	0	1	2	1	3	1	1	2015	2.34635
1	1	0	2	2	1	3	1	1	2015	2.39723
1	0	0	2	2	1	3	1	1	2015	2.22272
0	0	1	1	2	1	3	1	1	2015	2.04139
1	0	0	2	2	1	3	1	1	2015	2.73957
1	1	0	2	3	1	3	1	1	2015	2.42615
1	1	0	1	2	1	3	1	1	2015	3.08243
1	0	0	2	3	1	3	1	1	2015	2.77232
1	0	0	1	3	1	3	1	1	2015	3.02898
1	1	1	1	2	1	3	1	1	2015	3.3282
1	0	0	1	2	1	3	1	1	2015	1.40993
1	0	0	1	3	1	3	1	1	2015	2.46657
0	0	1	1	3	1	3	1	1	2015	1.77085
1	0	0	2	2	1	3	1	1	2015	2.67486
1	1	0	1	2	1	3	1	1	2015	3.47262
1	0	0	2	2	1	3	1	1	2015	2.74351
1	1	0	1	2	1	3	1	1	2015	2.79446
0	1	0	2	3	1	3	1	1	2015	2.3216
1	0	0	1	3	1	3	1	1	2015	2.6662
1	1	1	1	2	1	3	1	1	2015	2.72868
1	0	0	1	2	1	3	1	1	2015	2.83059
1	0	1	1	2	1	3	1	1	2015	2.58229
1	0	0	2	3	1	3	1	1	2015	2.92952
1	0	0	1	2	1	3	1	1	2015	2.98767
1	0	0	2	3	1	3	1	1	2015	1.73046
1	0	0	1	2	1	3	1	1	2015	2.65418
1	0	0	1	2	1	3	1	1	2015	2.78675
1	0	0	1	2	1	3	1	1	2015	1.73046
1	0	0	1	2	1	3	1	1	2015	0.874482
1	0	0	1	3	1	3	1	1	2015	2.45939
1	0	1	2	2	1	3	1	1	2015	3.29874
1	0	0	1	3	1	3	1	1	2015	2.08906
1	0	0	1	2	1	3	1	1	2015	2.3126
1	0	0	1	2	1	3	1	1	2015	3.67879
1	0	0	2	2	1	3	1	1	2015	2.78675
1	1	0	1	2	1	3	1	1	2015	2.84123
1	1	1	1	2	1	3	1	1	2015	2.71625
1	0	0	2	2	1	3	1	1	2015	2.20466
1	0	0	1	3	1	3	1	1	2015	2.08279
0	0	1	2	2	1	3	1	1	2015	2.40312
1	0	0	2	2	1	3	1	1	2015	2.76343
1	0	0	1	3	1	3	1	1	2015	2.88309
0	1	0	1	2	1	3	1	1	2015	3.14145
1	0	0	2	3	1	3	1	1	2015	1.59649
1	0	0	1	2	1	3	1	1	2015	1.83696
1	0	0	2	3	1	3	1	1	2015	1.487
1	0	0	2	2	1	3	1	1	2015	2.28688
1	0	0	1	3	1	3	1	1	2015	2.74429
1	1	1	1	2	1	3	1	1	2015	2.87446
1	0	0	1	2	1	3	1	1	2015	2.14448
1	0	0	1	2	1	3	1	1	2015	1.86332
1	0	0	1	2	1	3	1	1	2015	3.00173
1	1	0	1	2	1	3	1	1	2015	3.22536
1	0	0	2	2	1	3	1	1	2015	0.372912
1	1	0	2	2	1	3	1	1	2015	1.95756
1	0	0	2	3	1	3	1	1	2015	1.80318
1	1	0	1	2	1	3	1	1	2015	2.55641
1	0	0	1	2	1	3	1	1	2015	2.15987
1	0	0	2	2	1	3	1	1	2015	3.03722
1	0	0	1	2	1	3	1	1	2015	2.38987
1	1	0	1	2	1	3	1	1	2015	2.92643
1	0	0	2	2	1	3	1	1	2015	3.05423
1	1	0	1	2	1	3	1	1	2015	2.56902
1	1	0	2	2	1	3	1	1	2015	3.42785
1	0	0	1	2	1	3	1	1	2015	2.32021
1	0	0	1	2	1	3	1	1	2015	2.81158
1	0	0	1	3	1	3	1	1	2015	2.10721
0	1	0	1	2	1	3	1	1	2015	2.25237
1	0	0	1	3	1	3	1	1	2015	2.19728
1	0	0	1	2	1	3	1	1	2015	1.61278
1	0	0	2	2	1	3	1	1	2015	2.11461
1	0	0	2	2	1	3	1	1	2015	0.201397
1	0	0	2	3	1	3	1	1	2015	2.43297
1	0	0	2	3	1	3	1	1	2015	2.33846
1	0	0	2	3	1	3	1	1	2015	0.652246
1	0	0	1	3	1	3	1	1	2015	0.372912
1	0	0	1	2	1	3	1	1	2015	3.12743
1	0	0	1	2	1	3	1	1	2015	2.86094
1	0	0	1	2	1	3	1	1	2015	2.17638
1	0	0	1	2	1	3	1	1	2015	3.0667
1	0	0	1	2	1	3	1	1	2015	2.69895
1	0	0	1	3	1	3	1	1	2015	0.372912
1	0	0	1	3	1	3	1	1	2015	1.95017
1	1	1	2	3	1	3	1	1	2015	2.81167
1	1	0	1	2	1	3	1	1	2015	2.72441
1	0	0	2	2	1	3	1	1	2015	2.79521
1	0	0	1	2	1	3	1	1	2015	2.03743
1	0	0	1	2	1	3	1	1	2015	0.972666
1	0	0	2	2	1	3	1	1	2015	3.11261
1	0	0	2	3	1	3	1	1	2015	3.2408
1	0	0	1	2	1	3	1	1	2015	1.78817
1	1	0	1	2	1	3	1	1	2015	2.92456
1	0	0	2	2	1	3	1	1	2015	3.43807
1	0	0	1	2	1	3	1	1	2015	3.21112
1	0	0	2	3	1	3	1	1	2015	2.52323
1	0	0	2	3	1	3	1	1	2015	2.77619
1	0	0	2	2	1	3	1	1	2015	2.3668
1	0	0	2	3	1	3	1	1	2015	2.9525
1	1	0	1	2	1	3	1	1	2015	2.91918
0	0	0	1	3	1	3	1	1	2015	0.60206
1	0	0	2	2	1	3	1	1	2015	1.78803
1	1	1	2	2	1	3	1	1	2015	2.90076
1	0	0	1	2	1	3	1	1	2015	2.79865
1	0	0	2	2	1	3	1	1	2015	3.19838
1	0	1	1	3	1	3	1	1	2015	3.10133
1	0	0	1	3	1	3	1	1	2015	2.22063
1	0	0	1	2	1	3	1	1	2015	2.33284
1	0	1	2	2	1	3	1	1	2015	2.56467
0	0	1	2	2	1	3	1	1	2015	1.77815
1	0	0	1	2	1	3	1	1	2015	2.77085
1	0	0	2	3	1	3	1	1	2015	2.90089
1	0	0	2	2	1	3	1	1	2015	2.05154
1	0	0	2	2	1	3	1	1	2015	0.673942
1	0	0	1	3	1	3	1	1	2015	1.73552
1	0	0	1	2	1	3	1	1	2015	0.972666
0	1	0	1	2	1	3	1	1	2015	2.77665
1	0	1	1	2	1	3	1	1	2015	2.10332
1	0	0	1	2	1	3	1	1	2015	2.36496
1	0	0	2	2	1	3	1	1	2015	2.59616
0	1	0	1	2	1	3	1	1	2015	1.59106
0	0	1	2	2	1	3	1	1	2015	2.41162
1	0	0	2	2	1	3	1	1	2015	2.37218
1	0	0	2	3	1	3	1	1	2015	2.91645
1	0	0	2	2	1	3	1	1	2015	2.58771
1	0	0	1	2	1	3	1	1	2015	0.972666
0	0	0	1	2	1	3	1	1	2015	0.69897
1	0	0	1	2	1	3	1	1	2015	3.00647
1	1	0	2	2	1	3	1	1	2015	2.93094
0	0	0	2	2	1	3	1	1	2015	2.21748
0	0	0	2	2	1	3	1	1	2015	1.57978
1	1	1	1	2	1	3	1	1	2015	3.19214
1	0	0	1	2	1	3	1	1	2015	2.27485
1	0	0	2	2	1	3	1	1	2015	1.90015
1	0	0	1	2	1	3	1	1	2015	2.29951
1	0	0	2	2	1	3	1	1	2015	1.80441
1	0	0	1	2	1	3	1	1	2015	1.81908
0	0	0	2	2	1	3	1	1	2015	1.57978
1	0	0	1	2	1	3	1	1	2015	1.7387
1	0	0	2	3	1	3	1	1	2015	1.71096
1	0	0	2	3	1	3	1	1	2015	2.82725
1	0	0	2	2	1	3	1	1	2015	3.14019
1	0	0	1	2	1	3	1	1	2015	1.13988
1	0	0	1	3	1	3	1	1	2015	2.45684
0	0	0	1	2	1	3	1	1	2015	2.52504
1	0	0	2	2	1	3	1	1	2015	1.90015
1	0	0	1	2	1	3	1	1	2015	2.97128
1	0	0	1	2	1	3	1	1	2015	2.60097
1	0	0	1	2	1	3	1	1	2015	3.10415
1	1	1	1	3	1	3	1	1	2015	3.07773
1	0	0	1	3	1	3	1	1	2015	2.51055
1	0	0	2	2	1	3	1	1	2015	2.0197
1	0	0	1	2	1	3	1	1	2015	0.897627
0	0	0	1	2	1	3	1	1	2015	1.5563
1	1	1	2	2	1	3	1	1	2015	2.18616
1	1	0	1	2	1	3	1	1	2015	2.56902
1	0	0	1	2	1	3	1	1	2015	2.31154
1	0	0	1	2	1	3	1	1	2015	2.15534
1	1	0	1	2	1	3	1	1	2015	2.68511
1	0	0	1	2	1	3	1	1	2015	2.33606
1	0	0	2	2	1	3	1	1	2015	0.859739
1	0	1	1	3	1	3	1	1	2015	2.79029
1	0	0	2	2	1	3	1	1	2015	2.19285
0	0	0	1	3	1	3	1	1	2015	0.30103
1	0	0	1	3	1	3	1	1	2015	2.74351
1	1	0	1	3	1	3	1	1	2015	2.84574
1	0	0	1	2	1	3	1	1	2015	1.91222
1	0	0	1	2	1	3	1	1	2015	1.88705
1	1	1	1	3	1	3	1	1	2015	3.47608
0	1	0	1	2	1	3	1	1	2015	2.26663
1	0	0	2	2	1	3	1	1	2015	2.84556
1	0	0	1	2	1	3	1	1	2015	1.88705
0	0	0	2	2	1	3	1	1	2015	0.69897
0	1	0	1	2	1	3	1	1	2015	1.87274
1	0	0	2	2	1	3	1	1	2015	2.66558
1	1	0	1	3	1	3	1	1	2015	2.53142
1	1	0	1	3	1	3	1	1	2015	2.47557
1	1	0	2	2	1	3	1	1	2015	2.65337
1	0	0	1	2	1	3	1	1	2015	2.77597
1	0	0	2	2	1	3	1	1	2015	2.53681
1	0	0	2	3	1	3	1	1	2015	2.74398
0	0	0	2	2	1	3	1	1	2015	1.5563
1	1	0	2	2	1	3	1	1	2015	3.45954
1	0	0	1	2	1	3	1	1	2015	2.26623
1	0	0	1	2	1	3	1	1	2015	3.04766
1	1	0	2	3	1	3	1	1	2015	2.40345
1	0	0	1	3	1	3	1	1	2015	0.972666
1	0	0	2	3	1	3	1	1	2015	2.33939
1	0	0	1	2	1	3	1	1	2015	2.63083
1	1	0	2	2	1	3	1	1	2015	2.23805
1	0	0	2	2	1	3	1	1	2015	1.14582
1	0	0	1	2	1	3	1	1	2015	2.49205
1	0	0	2	2	1	3	1	1	2015	2.39023
1	1	1	2	3	1	3	1	1	2015	3.1724
1	0	0	1	2	1	3	1	1	2015	2.6155
0	0	1	1	2	1	3	1	1	2015	1.76343
1	1	0	1	2	1	3	1	1	2015	2.16224
1	0	0	2	2	1	3	1	1	2015	2.90363
1	0	0	2	3	1	3	1	1	2015	0.245513
1	0	0	1	3	1	3	1	1	2015	2.42455
1	1	1	1	2	1	3	1	1	2015	3.31189
0	0	0	2	2	1	3	1	1	2015	2.51851
1	0	0	1	3	1	3	1	1	2015	2.8293
1	0	0	2	3	1	3	1	1	2015	0.372912
1	0	1	2	2	1	3	1	1	2015	2.50461
1	0	0	2	2	1	3	1	1	2015	2.16673
1	0	0	1	2	1	3	1	1	2015	0.972666
1	0	0	2	3	1	3	1	1	2015	2.5617
0	0	1	1	2	1	3	1	1	2015	1.43136
1	0	0	1	2	1	3	1	1	2015	1.94002
1	0	0	1	3	1	3	1	1	2015	2.69895
0	1	1	2	3	1	3	1	1	2015	3.09882
1	0	0	1	3	1	3	1	1	2015	2.9722
1	0	1	1	2	1	3	1	1	2015	2.63246
1	0	0	1	3	1	3	1	1	2015	2.38739
1	0	0	2	2	1	3	1	1	2015	2.7348
1	0	0	1	2	1	3	1	1	2015	2.33524
1	0	1	2	2	1	3	1	1	2015	2.82866
1	0	0	2	3	1	3	1	1	2015	0.245513
1	0	0	2	2	1	3	1	1	2015	1.82866
1	0	0	1	2	1	3	1	1	2015	1.06032
1	0	0	1	3	1	3	1	1	2015	2.5782
1	0	0	1	3	1	3	1	1	2015	3.07882
1	0	0	1	2	1	3	1	1	2015	1.86976
1	0	1	1	3	1	3	1	1	2015	2.76273
1	0	0	1	3	1	3	1	1	2015	0.372912
1	0	0	2	3	1	3	1	1	2015	2.43616
0	0	1	1	2	1	3	1	1	2015	2.36361
1	0	0	2	2	1	3	1	1	2015	3.18184
0	1	0	1	2	1	3	1	1	2015	2.51851
1	0	0	2	3	1	3	1	1	2015	3.11428
0	0	0	2	2	1	3	1	1	2015	1.5563
1	0	0	2	2	1	3	1	1	2015	2.18597
1	0	0	1	2	1	3	1	1	2015	1.81558
1	1	0	2	2	1	3	1	1	2015	2.58625
1	0	0	1	3	1	3	1	1	2015	0.739572
1	0	0	2	2	1	3	1	1	2015	2.4133
1	1	0	2	2	1	3	1	1	2015	2.44278
0	0	1	1	2	1	3	1	1	2015	2.04139
1	1	0	1	2	1	3	1	1	2015	2.5088
1	0	0	2	3	1	3	1	1	2015	0.972666
1	0	0	1	2	1	3	1	1	2015	2.93852
0	0	0	1	2	1	3	1	1	2015	0.69897
1	0	0	2	2	1	3	1	1	2015	2.34124
0	0	1	2	2	1	3	1	1	2015	1.76343
1	0	0	2	2	1	3	1	1	2015	2.41162
1	0	0	2	3	1	3	1	1	2015	0.95376
1	0	0	2	2	1	3	1	1	2015	2.14749
1	0	0	1	2	1	3	1	1	2015	2.88309
1	0	0	1	3	1	3	1	1	2015	1.73046
1	0	0	1	2	1	3	1	1	2015	2.61507
1	0	0	1	2	1	3	1	1	2015	3.1245
1	0	0	1	2	1	3	1	1	2015	2.02028
1	0	1	1	2	1	3	1	1	2015	2.63246
0	0	1	1	2	1	3	1	1	2015	2.3927
0	0	0	1	2	1	3	1	1	2015	2.17377
0	0	1	1	2	1	3	1	1	2015	2.06819
1	0	0	2	3	1	3	1	1	2015	2.39979
1	0	0	2	3	1	3	1	1	2015	3.27511
1	0	0	2	2	1	3	1	1	2015	2.55931
1	1	0	2	2	1	3	1	1	2015	2.64777
1	0	0	1	2	1	3	1	1	2015	2.3927
1	1	0	1	3	1	3	1	1	2015	2.74005
1	0	0	2	3	1	3	1	1	2015	2.69135
1	0	0	1	2	1	3	1	1	2015	2.93952
1	0	0	1	3	1	3	1	1	2015	2.92314
1	0	0	2	3	1	3	1	1	2015	2.26529
1	0	0	1	2	1	3	1	1	2015	2.51055
1	0	0	1	2	1	3	1	1	2015	1.92983
1	0	0	1	2	1	3	1	1	2015	2.95231
1	0	0	1	2	1	3	1	1	2015	2.7574
0	1	1	2	2	1	3	1	1	2015	3.24507
1	0	0	2	2	1	3	1	1	2015	1.40993
1	0	0	1	2	1	3	1	1	2015	3.21165
1	0	1	2	2	1	3	1	1	2015	2.70656
1	0	0	1	3	1	3	1	1	2015	2.11327
1	0	1	2	2	1	3	1	1	2015	2.57066
1	0	0	1	2	1	3	1	1	2015	2.77085
1	1	0	2	3	1	3	1	1	2015	2.94988
1	0	0	2	2	1	3	1	1	2015	2.81358
1	0	0	1	2	1	3	1	1	2015	2.14051
1	0	1	1	2	1	3	1	1	2015	3.13865
1	0	0	1	3	1	3	1	1	2015	2.63749
1	0	0	1	3	1	3	1	1	2015	1.6465
1	0	0	2	3	1	3	1	1	2015	2.43297
1	1	0	1	2	1	3	1	1	2015	2.60973
1	1	0	1	2	1	3	1	1	2015	2.70607
1	1	0	1	2	1	3	1	1	2015	2.47842
1	1	0	2	2	1	3	1	1	2015	2.2971
1	1	0	1	3	1	3	1	1	2015	1.68842
1	1	1	1	3	1	3	1	1	2015	3.12172
1	0	0	2	3	1	3	1	1	2015	2.60574
1	1	0	1	2	1	3	1	1	2015	2.44948
1	0	0	1	2	1	3	1	1	2015	1.44809
1	0	0	1	2	1	3	1	1	2015	3.15625
1	0	0	2	2	1	3	1	1	2015	0.245513
0	0	0	1	3	1	3	1	1	2015	0.30103
0	0	0	2	2	1	3	1	1	2015	0.69897
1	0	0	2	2	1	3	1	1	2015	2.89198
1	0	1	1	2	1	3	1	1	2015	2.56065
1	0	0	1	2	1	3	1	1	2015	1.88705
1	0	0	1	2	1	3	1	1	2015	2.34688
1	0	0	1	3	1	3	1	1	2015	2.52763
1	1	1	1	3	1	3	1	1	2015	2.32284
1	1	0	2	2	1	3	1	1	2015	2.53142
1	0	0	2	2	1	3	1	1	2015	0.754348
1	0	0	1	2	1	3	1	1	2015	2.4188
1	0	0	1	2	1	3	1	1	2015	2.69723
1	0	0	2	2	1	3	1	1	2015	2.54283
0	1	1	2	2	1	3	1	1	2015	2.60338
1	0	0	2	3	1	3	1	1	2015	0.972666
1	1	0	1	2	1	3	1	1	2015	2.89431
0	0	1	2	2	1	3	1	1	2015	2.99782
1	0	0	2	2	1	3	1	1	2015	1.88705
1	0	0	1	2	1	3	1	1	2015	2.19368
1	0	0	1	2	1	3	1	1	2015	2.82132
1	0	0	2	2	1	3	1	1	2015	2.78746
1	0	0	1	3	1	3	1	1	2015	0.372912
1	0	0	2	2	1	3	1	1	2015	3.03806
1	0	0	1	2	1	3	1	1	2015	1.93852
1	0	0	2	3	1	3	1	1	2015	2.58062
0	0	1	2	2	1	3	1	1	2015	2.27875
1	1	0	1	2	1	3	1	1	2015	2.41956
1	0	0	1	3	1	3	1	1	2015	1.97294
1	0	0	2	2	1	3	1	1	2015	1.81265
1	0	0	1	2	1	3	1	1	2015	3.16702
1	0	0	1	2	1	3	1	1	2015	2.69046
1	0	0	2	3	1	3	1	1	2015	0.372912
1	0	0	1	2	1	3	1	1	2015	2.05154
1	0	0	2	2	1	3	1	1	2015	3.0141
0	1	1	1	3	1	3	1	1	2015	2.72132
1	0	0	1	2	1	3	1	1	2015	2.7356
1	0	0	1	2	1	3	1	1	2015	2.30492
1	0	0	1	2	1	3	1	1	2015	1.73046
1	0	0	1	2	1	3	1	1	2015	3.13545
1	0	0	2	2	1	3	1	1	2015	2.30038
1	0	0	1	2	1	3	1	1	2015	1.81558
0	1	1	2	2	1	3	1	1	2015	2.75052
0	1	0	1	2	1	3	1	1	2015	2.84073
1	1	0	1	2	1	3	1	1	2015	2.53326
1	0	0	1	2	1	3	1	1	2015	3.29386
1	0	0	2	2	1	3	1	1	2015	3.38238
1	0	1	2	3	1	3	1	1	2015	2.52218
1	0	0	2	2	1	3	1	1	2015	2.21096
1	1	0	2	2	1	3	1	1	2015	2.51626
1	0	0	2	2	1	3	1	1	2015	2.60271
1	0	0	2	2	1	3	1	1	2015	2.40312
1	0	0	2	2	1	3	1	1	2015	0.739572
1	1	0	1	2	1	3	1	1	2015	2.73344
1	0	0	1	3	1	3	1	1	2015	1.92521
1	0	0	1	2	1	3	1	1	2015	1.40993
1	0	0	2	2	1	3	1	1	2015	3.36354
0	1	0	2	3	1	3	1	1	2015	1.87274
1	0	0	1	3	1	3	1	1	2015	1.90015
1	0	0	1	2	1	3	1	1	2015	2.12385
0	0	0	1	2	1	3	1	1	2015	1.89098
1	0	0	2	2	1	3	1	1	2015	0.372912
1	0	1	2	2	1	3	1	1	2015	2.09899
1	0	0	2	2	1	3	1	1	2015	2.83059
1	0	0	1	2	1	3	1	1	2015	2.51255
1	0	0	2	3	1	3	1	1	2015	2.7723
1	1	0	1	2	1	3	1	1	2015	2.99957
1	1	0	2	2	1	3	1	1	2015	3.00971
1	1	1	1	2	1	3	1	1	2015	3.082
1	0	0	2	3	1	3	1	1	2015	2.30276
0	0	1	1	2	1	3	1	1	2015	2.36361
1	0	0	2	2	1	3	1	1	2015	2.7981
1	0	0	1	2	1	3	1	1	2015	3.40688
1	0	0	2	3	1	3	1	1	2015	0.372912
0	0	0	1	2	1	3	1	1	2015	1.7364
1	0	0	2	2	1	3	1	1	2015	2.86747
1	0	0	2	2	1	3	1	1	2015	2.50243
1	1	0	1	2	1	3	1	1	2015	2.9433
1	1	0	2	2	1	3	1	1	2015	3.46286
1	0	0	2	2	1	3	1	1	2015	2.52244
1	1	1	1	3	1	3	1	1	2015	3.06198
1	0	0	2	3	1	3	1	1	2015	2.08906
1	0	0	1	3	1	3	1	1	2015	2.30848
1	1	0	1	2	1	3	1	1	2015	2.57431
1	0	0	2	2	1	3	1	1	2015	3.32797
1	0	0	1	2	1	3	1	1	2015	2.60959
1	0	0	1	2	1	3	1	1	2015	1.91275
1	0	0	2	2	1	3	1	1	2015	2.93146
1	0	0	1	2	1	3	1	1	2015	2.41929
1	0	0	1	2	1	3	1	1	2015	2.29623
1	0	0	1	3	1	3	1	1	2015	2.81184
1	0	0	2	3	1	3	1	1	2015	2.77085
1	0	0	1	2	1	3	1	1	2015	1.52114
1	0	0	2	2	1	3	1	1	2015	2.16673
1	0	0	2	2	1	3	1	1	2015	2.11394
1	0	0	2	3	1	3	1	1	2015	0.245513
1	0	0	1	2	1	3	1	1	2015	2.91135
1	0	0	1	2	1	3	1	1	2015	2.3006
0	0	1	2	2	1	3	1	1	2015	2.38917
0	0	0	1	2	1	3	1	1	2015	1.5682
1	1	0	1	2	1	3	1	1	2015	2.58917
1	0	0	1	2	1	3	1	1	2015	3.40518
1	0	0	2	2	1	3	1	1	2015	2.92459
0	0	0	1	2	1	3	1	1	2015	1.5563
1	0	0	2	2	1	3	1	1	2015	1.73552
0	0	0	2	2	1	3	1	1	2015	0.69897
1	0	0	1	3	1	3	1	1	2015	0.972666
1	1	0	1	2	1	3	1	1	2015	1.88627
1	0	0	2	2	1	3	1	1	2015	2.03655
0	0	0	1	2	1	3	1	1	2015	1.57978
0	0	0	1	2	1	3	1	1	2015	0.69897
1	0	0	1	2	1	3	1	1	2015	2.5841
1	1	1	1	3	1	3	1	1	2015	2.79413
1	1	0	1	2	1	3	1	1	2015	2.65278
1	0	0	1	2	1	3	1	1	2015	2.18597
1	0	0	1	2	1	3	1	1	2015	2.77523
1	0	0	1	3	1	3	1	1	2015	0.972666
1	0	0	2	3	1	3	1	1	2015	1.96412
1	0	0	2	3	1	3	1	1	2015	1.487
1	0	0	2	3	1	3	1	1	2015	2.78604
1	0	0	1	2	1	3	1	1	2015	2.89198
1	0	0	2	2	1	3	1	1	2015	0.372912
0	0	1	1	2	1	3	1	1	2015	1.76343
0	0	1	1	2	1	3	1	1	2015	1.91381
1	1	0	1	3	1	3	1	1	2015	2.21537
1	1	0	2	3	1	3	1	1	2015	3.75591
1	0	0	1	3	1	3	1	1	2015	1.59649
1	0	0	1	3	1	3	1	1	2015	2.69135
1	0	0	2	2	1	3	1	1	2015	2.44963
1	1	1	1	2	1	3	1	1	2015	3.34256
0	0	1	2	2	1	3	1	1	2015	1.77815
0	0	1	1	2	1	3	1	1	2015	2.36361
0	0	1	2	2	1	3	1	1	2015	1.76343
1	1	0	1	2	1	3	1	1	2015	2.89894
1	0	0	2	3	1	3	1	1	2015	1.07335
0	1	0	2	3	1	3	1	1	2015	2.90956
1	0	0	2	2	1	3	1	1	2015	3.3694
1	0	1	1	2	1	3	1	1	2015	2.66322
1	0	0	1	2	1	3	1	1	2015	3.07518
1	0	1	1	2	1	3	1	1	2015	2.27184
1	0	0	2	2	1	3	1	1	2015	2.66191
1	0	0	1	2	1	3	1	1	2015	3.05461
1	0	0	2	2	1	3	1	1	2015	2.30963
0	0	1	1	2	1	3	1	1	2015	2.49276
1	0	0	2	3	1	3	1	1	2015	0.812245
0	1	0	1	2	1	3	1	1	2015	1.83885
0	1	0	1	3	1	3	1	1	2015	1.57171
1	0	0	1	3	1	3	1	1	2015	1.89686
1	0	0	1	2	1	3	1	1	2015	2.63083
1	0	0	1	2	1	3	1	1	2015	3.17056
1	0	0	1	3	1	3	1	1	2015	2.06819
1	0	0	1	2	1	3	1	1	2015	1.06032
0	0	1	2	2	1	3	1	1	2015	2.43933
1	0	0	2	3	1	3	1	1	2015	0.372912
1	0	0	2	3	1	3	1	1	2015	2.51587
1	0	0	2	3	1	3	1	1	2015	0.372912
1	0	0	1	2	1	3	1	1	2015	2.83696
1	0	0	2	2	1	3	1	1	2015	2.49773
1	0	0	1	2	1	3	1	1	2015	1.07335
1	0	0	1	2	1	3	1	1	2015	1.63508
1	0	0	1	2	1	3	1	1	2015	2.66087
1	0	0	1	2	1	3	1	1	2015	2.76343
1	0	0	2	3	1	3	1	1	2015	2.48001
1	0	0	2	3	1	3	1	1	2015	1.59649
1	0	0	2	2	1	3	1	1	2015	2.37983
1	1	1	1	3	1	3	1	1	2015	2.80462
1	0	0	2	2	1	3	1	1	2015	1.78604
1	0	0	1	2	1	3	1	1	2015	0.972666
0	1	0	1	2	1	3	1	1	2015	2.87679
1	1	0	2	3	1	3	1	1	2015	2.41159
1	0	0	1	2	1	3	1	1	2015	2.0892
1	0	0	1	2	1	3	1	1	2015	2.72115
1	0	0	1	2	1	3	1	1	2015	2.58546
1	1	0	2	2	1	3	1	1	2015	2.53263
1	0	0	2	3	1	3	1	1	2015	2.18597
1	0	0	1	2	1	3	1	1	2015	2.74539
1	0	0	2	3	1	3	1	1	2015	2.6909
1	0	0	1	2	1	3	1	1	2015	2.81158
1	0	0	2	2	1	3	1	1	2015	2.48855
1	0	0	1	2	1	3	1	1	2015	0.794488
1	0	0	2	3	1	3	1	1	2015	1.59649
0	1	0	1	2	1	3	1	1	2015	2.54469
1	0	0	1	3	1	3	1	1	2015	2.42455
0	1	0	2	2	1	3	1	1	2015	2.28217
1	0	1	2	2	1	3	1	1	2015	2.70398
1	0	0	1	3	1	3	1	1	2015	0.201397
1	0	0	1	2	1	3	1	1	2015	2.97864
1	0	0	1	2	1	3	1	1	2015	2.48714
1	1	0	1	2	1	3	1	1	2015	2.63205
1	1	0	1	3	1	3	1	1	2015	3.49167
1	1	0	1	2	1	3	1	1	2015	2.56902
1	0	0	1	3	1	3	1	1	2015	0.372912
1	1	1	1	2	1	3	1	1	2015	2.48813
1	0	0	1	3	1	3	1	1	2015	0.372912
1	0	0	2	2	1	3	1	1	2015	2.26529
1	0	0	2	2	1	3	1	1	2015	2.63347
1	1	0	2	2	1	3	1	1	2015	2.66913
1	0	0	1	2	1	3	1	1	2015	2.734
1	0	0	1	2	1	3	1	1	2015	1.78817
1	0	0	1	2	1	3	1	1	2015	3.61204
1	0	0	1	3	1	3	1	1	2015	0.372912
1	0	0	2	2	1	3	1	1	2015	3.05123
1	0	0	1	2	1	3	1	1	2015	2.3006
1	0	0	2	2	1	3	1	1	2015	1.487
1	0	0	1	3	1	3	1	1	2015	2.46657
1	0	0	2	2	1	3	1	1	2015	0.739572
1	0	0	2	2	1	3	1	1	2015	2.28688
1	0	0	2	2	1	3	1	1	2015	0.245513
0	1	0	1	2	1	3	1	1	2015	2.16047
1	0	0	1	3	1	3	1	1	2015	2.93932
1	1	0	1	2	1	3	1	1	2015	2.30535
1	0	0	1	2	1	3	1	1	2015	2.47596
1	1	0	2	2	1	3	1	1	2015	2.76754
1	0	1	2	2	1	3	1	1	2015	2.30471
0	0	1	2	3	1	3	1	1	2015	2.32015
1	0	0	1	2	1	3	1	1	2015	1.60735
1	1	0	2	2	1	3	1	1	2015	2.49493
1	0	0	1	2	1	3	1	1	2015	2.4707
1	0	0	1	2	1	3	1	1	2015	2.51508
1	0	0	1	2	1	3	1	1	2015	2.43721
1	1	0	2	2	1	3	1	1	2015	1.59835
1	0	0	1	2	1	3	1	1	2015	2.32387
1	0	0	1	2	1	3	1	1	2015	1.10857
0	0	1	2	2	1	3	1	1	2015	2.66421
0	0	1	1	2	1	3	1	1	2015	2.38917
0	1	0	1	2	1	3	1	1	2015	1.98
1	0	0	2	2	1	3	1	1	2015	2.73719
0	1	0	1	2	1	3	1	1	2015	2.27068
1	0	1	1	2	1	3	1	1	2015	2.5774
1	0	0	1	3	1	3	1	1	2015	0.245513
1	0	0	1	2	1	3	1	1	2015	2.27715
1	0	0	1	3	1	3	1	1	2015	1.97313
1	0	0	2	2	1	3	1	1	2015	1.77735
1	1	1	2	2	1	3	1	1	2015	2.66595
1	1	0	1	3	1	3	1	1	2015	1.81124
1	1	1	1	2	1	3	1	1	2015	2.98789
0	0	1	1	2	1	3	1	1	2015	2.36361
1	1	1	1	2	1	3	1	1	2015	3.29872
1	0	0	1	2	1	3	1	1	2015	3.34998
1	0	0	2	2	1	3	1	1	2015	2.77597
1	0	1	1	2	1	3	1	1	2015	3.20515
1	0	0	2	3	1	3	1	1	2015	2.27875
1	0	0	1	2	1	3	1	1	2015	0.914343
1	0	0	2	2	1	3	1	1	2015	3.29026
0	1	0	1	2	1	3	1	1	2015	1.99651
1	0	0	2	2	1	3	1	1	2015	2.41564
1	0	0	1	3	1	3	1	1	2015	2.43135
1	0	0	2	2	1	3	1	1	2015	2.21748
1	0	0	1	2	1	3	1	1	2015	3.27898
1	0	0	2	2	1	3	1	1	2015	1.14582
1	0	0	1	3	1	3	1	1	2015	0.928908
1	0	0	2	2	1	3	1	1	2015	2.89873
0	0	0	1	2	1	3	1	1	2015	0.60206
1	1	1	1	3	1	3	1	1	2015	2.92911
1	1	0	2	2	1	3	1	1	2015	2.56902
1	0	1	2	3	1	3	1	1	2015	2.30492
1	0	0	1	2	1	3	1	1	2015	2.2014
1	0	0	1	2	1	3	1	1	2015	2.12123
1	0	0	2	2	1	3	1	1	2015	2.50094
1	1	0	2	2	1	3	1	1	2015	3.34164
1	1	0	2	2	1	3	1	1	2015	2.54685
1	0	0	1	2	1	3	1	1	2015	2.73159
1	0	0	2	3	1	3	1	1	2015	1.59649
1	1	0	1	2	1	3	1	1	2015	3.15987
1	0	0	2	3	1	3	1	1	2015	2.43457
1	0	1	2	2	1	3	1	1	2015	2.50215
1	0	0	1	2	1	3	1	1	2015	0.201397
0	1	0	1	3	1	3	1	1	2015	2.59638
1	1	1	2	2	1	3	1	1	2015	2.71625
1	0	0	1	2	1	3	1	1	2015	2.7195
1	1	1	1	2	1	3	1	1	2015	2.72395
1	0	0	1	2	1	3	1	1	2015	3.44886
1	0	0	2	2	1	3	1	1	2015	2.90956
1	0	1	2	3	1	3	1	1	2015	2.49402
1	0	0	2	3	1	3	1	1	2015	3.24329
1	1	0	2	2	1	3	1	1	2015	2.50213
1	1	0	2	2	1	3	1	1	2015	2.50512
1	1	0	1	3	1	3	1	1	2015	2.47056
1	1	1	1	2	1	3	1	1	2015	3.30848
1	0	0	2	2	1	3	1	1	2015	0.977266
1	0	0	1	2	1	3	1	1	2015	2.4741
1	1	0	1	2	1	3	1	1	2015	3.32654
1	0	0	1	2	1	3	1	1	2015	2.83696
1	0	0	1	2	1	3	1	1	2015	2.58771
1	1	1	1	2	1	3	1	1	2015	2.84048
1	1	0	2	2	1	3	1	1	2015	2.39585
1	1	1	1	3	1	3	1	1	2015	3.17534
1	0	0	2	3	1	3	1	1	2015	2.73552
1	0	0	2	3	1	3	1	1	2015	2.13114
1	1	0	2	2	1	3	1	1	2015	2.20871
0	0	0	1	2	1	3	1	1	2015	0.477121
1	1	1	2	3	1	3	1	1	2015	2.71542
1	0	0	1	2	1	3	1	1	2015	2.57686
1	1	1	1	2	1	3	1	1	2015	2.42357
0	1	0	1	2	1	3	1	1	2015	2.6894
0	1	1	2	2	1	3	1	1	2015	2.77597
1	0	0	2	2	1	3	1	1	2015	2.95095
1	0	0	1	2	1	3	1	1	2015	2.43933
1	0	0	2	2	1	3	1	1	2015	3.1116
1	0	0	2	3	1	3	1	1	2015	2.03655
1	0	0	2	2	1	3	1	1	2015	2.82892
1	0	0	1	2	1	3	1	1	2015	2.95085
1	0	0	1	2	1	3	1	1	2015	2.18597
1	0	0	2	2	1	3	1	1	2015	2.74443
1	0	0	2	3	1	3	1	1	2015	3.13545
0	0	1	1	2	1	3	1	1	2015	1.76343
1	1	1	2	2	1	3	1	1	2015	2.59406
1	0	0	1	3	1	3	1	1	2015	0.972666
1	0	0	2	3	1	3	1	1	2015	1.94002
1	0	1	1	3	1	3	1	1	2015	2.38092
1	0	0	1	2	1	3	1	1	2015	2.95904
1	0	0	1	2	1	3	1	1	2015	1.09202
1	0	0	2	2	1	3	1	1	2015	2.86864
1	0	0	1	2	1	3	1	1	2015	2.15534
1	1	0	1	3	1	3	1	1	2015	2.63819
0	0	0	1	2	1	3	1	1	2015	0.69897
1	0	0	1	2	1	3	1	1	2015	2.09968
1	0	0	1	3	1	3	1	1	2015	0.652246
1	0	0	1	3	1	3	1	1	2015	1.97294
1	0	0	1	2	1	3	1	1	2015	2.38987
1	0	0	1	2	1	3	1	1	2015	3.01662
1	0	0	2	3	1	3	1	1	2015	0.372912
1	0	0	1	2	1	3	1	1	2015	3.16613
1	0	0	1	2	1	3	1	1	2015	2.03342
0	0	1	2	2	1	3	1	1	2015	2.36361
1	0	0	2	2	1	3	1	1	2015	2.39266
0	0	1	2	2	1	3	1	1	2015	2.23045
1	0	0	2	2	1	3	1	1	2015	1.487
1	0	0	1	2	1	3	1	1	2015	2.4609
1	1	0	1	3	1	3	1	1	2015	3.06062
1	0	0	1	2	1	3	1	1	2015	2.993
1	0	0	1	3	1	3	1	1	2015	2.28688
1	0	0	2	3	1	3	1	1	2015	0.972666
1	0	0	1	2	1	3	1	1	2015	2.59616
1	0	0	2	3	1	3	1	1	2015	1.487
1	0	0	1	2	1	3	1	1	2015	0.972666
1	1	1	1	2	1	3	1	1	2015	2.93897
1	1	0	2	2	1	3	1	1	2015	3.07337
1	0	0	2	3	1	3	1	1	2015	2.2222
1	0	0	1	2	1	3	1	1	2015	1.95952
1	1	0	1	3	1	3	1	1	2015	1.88287
1	0	0	2	3	1	3	1	1	2015	3.0103
1	0	0	1	2	1	3	1	1	2015	2.98811
1	1	1	2	2	1	3	1	1	2015	2.93531
1	0	0	1	2	1	3	1	1	2015	2.67761
0	1	0	1	2	1	3	1	1	2015	2.16613
1	0	0	2	2	1	3	1	1	2015	2.61909
1	0	0	2	2	1	3	1	1	2015	1.90015
1	0	0	1	2	1	3	1	1	2015	2.45454
1	0	0	1	2	1	3	1	1	2015	0.372912
1	0	1	1	3	1	3	1	1	2015	2.51322
1	0	0	2	3	1	3	1	1	2015	2.29403
1	0	0	2	2	1	3	1	1	2015	1.98272
1	0	0	2	2	1	3	1	1	2015	2.94532
1	1	0	1	2	1	3	1	1	2015	2.2388
0	0	1	1	2	1	3	1	1	2015	2.3927
1	1	0	1	2	1	3	1	1	2015	2.52587
0	1	0	1	3	1	3	1	1	2015	2.67788
1	0	0	1	2	1	3	1	1	2015	0.201397
1	0	1	2	2	1	3	1	1	2015	2.80373
0	1	0	2	2	1	3	1	1	2015	1.87274
1	1	1	1	3	1	3	1	1	2015	2.39794
1	0	0	1	2	1	3	1	1	2015	3.33385
1	1	0	1	2	1	3	1	1	2015	2.97302
1	0	0	2	2	1	3	1	1	2015	2.09036
1	0	0	1	2	1	3	1	1	2015	2.7432
1	0	0	2	2	1	3	1	1	2015	2.00689
1	0	0	1	2	1	3	1	1	2015	2.07408
1	0	0	1	2	1	3	1	1	2015	0.859739
1	0	0	2	2	1	3	1	1	2015	2.11893
1	0	0	1	2	1	3	1	1	2015	3.07175
1	0	0	1	2	1	3	1	1	2015	1.78604
1	0	0	1	2	1	3	1	1	2015	3.36493
1	0	0	1	2	1	3	1	1	2015	0.739572
1	0	0	1	2	1	3	1	1	2015	0.977266
1	0	0	1	2	1	3	1	1	2015	3.03902
1	0	0	1	2	1	3	1	1	2015	3.34143
1	1	0	2	2	1	3	1	1	2015	2.34635
1	0	0	1	2	1	3	1	1	2015	3.03019
1	0	0	1	2	1	3	1	1	2015	2.13729
1	1	0	1	3	1	3	1	1	2015	2.45391
1	0	0	1	2	1	3	1	1	2015	2.05614
1	0	0	2	3	1	3	1	1	2015	2.71433
1	0	0	1	2	1	3	1	1	2015	0.245513
1	0	0	1	3	1	3	1	1	2015	0.972666
1	0	0	1	2	1	3	1	1	2015	2.08906
1	1	0	1	2	1	3	1	1	2015	2.29634
1	0	0	2	2	1	3	1	1	2015	2.41529
1	1	0	1	2	1	3	1	1	2015	2.75143
1	0	0	2	2	1	3	1	1	2015	2.7348
1	0	0	1	2	1	3	1	1	2015	2.42619
1	0	0	2	2	1	3	1	1	2015	2.96848
1	0	0	1	2	1	3	1	1	2015	2.86153
1	0	0	2	3	1	3	1	1	2015	1.73552
0	0	1	2	3	1	3	1	1	2015	2.36361
1	0	0	2	2	1	3	1	1	2015	2.62531
1	0	0	2	2	1	3	1	1	2015	2.1051
1	0	1	2	2	1	3	1	1	2015	2.75488
1	0	0	1	3	1	3	1	1	2015	1.11361
0	1	0	2	3	1	3	1	1	2015	2.27068
1	0	0	2	2	1	3	1	1	2015	3.30827
1	0	0	2	2	1	3	1	1	2015	2.42126
1	0	0	1	2	1	3	1	1	2015	2.4741
1	1	0	1	2	1	3	1	1	2015	2.42144
1	1	0	1	2	1	3	1	1	2015	2.7322
1	0	0	1	2	1	3	1	1	2015	2.82413
0	0	0	2	3	1	3	1	1	2015	1.5682
1	1	0	1	2	1	3	1	1	2015	3.17609
1	0	0	1	2	1	3	1	1	2015	2.05308
1	0	1	1	2	1	3	1	1	2015	2.79441
1	1	0	1	3	1	3	1	1	2015	2.67459
1	0	0	1	2	1	3	1	1	2015	0.972666
1	0	0	1	2	1	3	1	1	2015	1.89592
1	1	1	1	2	1	3	1	1	2015	2.49038
0	0	0	1	2	1	3	1	1	2015	0.477121
0	0	0	1	2	1	3	1	1	2015	0
1	0	0	1	2	1	3	1	1	2015	3.02572
0	0	0	1	2	1	3	1	1	2015	0.69897
1	0	0	1	2	1	3	1	1	2015	3.03902
1	0	0	2	3	1	3	1	1	2015	2.46687
1	0	0	2	3	1	3	1	1	2015	2.74429
1	1	0	1	2	1	3	1	1	2015	2.76923
1	0	0	1	2	1	3	1	1	2015	2.41664
1	1	0	2	2	1	3	1	1	2015	2.59015
1	0	0	1	3	1	3	1	1	2015	2.63949
1	1	0	1	2	1	3	1	1	2015	2.93082
1	1	0	2	2	1	3	1	1	2015	2.48566
1	0	0	1	2	1	3	1	1	2015	2.14786
1	0	0	1	2	1	3	1	1	2015	2.89793
1	0	0	2	2	1	3	1	1	2015	2.76509
1	0	0	2	2	1	3	1	1	2015	2.68485
1	0	0	1	2	1	3	1	1	2015	3.05239
1	0	0	2	2	1	3	1	1	2015	2.73167
1	0	0	1	2	1	3	1	1	2015	3.26236
1	1	1	2	2	1	3	1	1	2015	2.37585
1	1	0	2	2	1	3	1	1	2015	2.19229
1	0	0	1	3	1	3	1	1	2015	0.972666
1	0	0	1	2	1	3	1	1	2015	2.44963
0	0	0	2	2	1	3	1	1	2015	0.69897
1	1	0	1	2	1	3	1	1	2015	2.72165
0	0	1	1	2	1	3	1	1	2015	2.21748
1	0	1	2	2	1	3	1	1	2015	2.70544
1	0	0	2	3	1	3	1	1	2015	0.372912
1	0	0	1	3	1	3	1	1	2015	1.81451
1	0	0	1	2	1	3	1	1	2015	2.7981
1	0	0	2	2	1	3	1	1	2015	0.201397
1	0	0	2	2	1	3	1	1	2015	1.61066
1	0	0	1	2	1	3	1	1	2015	2.47567
1	0	0	2	2	1	3	1	1	2015	2.966
1	1	0	1	3	1	3	1	1	2015	2.60595
1	0	0	2	3	1	3	1	1	2015	2.65963
1	0	0	2	2	1	3	1	1	2015	2.11327
1	0	0	1	2	1	3	1	1	2015	2.28937
1	1	1	2	3	1	3	1	1	2015	2.73296
1	0	0	2	2	1	3	1	1	2015	1.14582
1	0	0	2	2	1	3	1	1	2015	1.73552
1	1	0	2	2	1	3	1	1	2015	2.94645
1	0	0	2	3	1	3	1	1	2015	2.88845
1	0	0	2	2	1	3	1	1	2015	3.21932
1	0	0	1	2	1	3	1	1	2015	3.09552
1	0	0	2	3	1	3	1	1	2015	2.87852
0	1	0	2	2	1	3	1	1	2015	2.45849
0	0	0	1	2	1	3	1	1	2015	0
1	1	0	2	2	1	3	1	1	2015	3.02391
1	1	0	2	2	1	3	1	1	2015	2.69612
1	0	0	1	2	1	3	1	1	2015	2.11327
1	0	0	1	2	1	3	1	1	2015	2.15836
0	0	0	1	2	1	3	1	1	2015	1.83885
1	0	0	1	2	1	3	1	1	2015	1.96412
1	0	0	1	2	1	3	1	1	2015	2.52763
0	0	0	2	2	1	3	1	1	2015	0.69897
1	0	0	1	2	1	3	1	1	2015	1.96567
1	0	0	1	3	1	3	1	1	2015	1.70062
1	1	0	1	2	1	3	1	1	2015	2.2383
1	0	0	1	2	1	3	1	1	2015	1.90015
1	0	0	1	2	1	3	1	1	2015	2.03655
1	0	0	1	2	1	3	1	1	2015	2.93349
1	0	0	2	3	1	3	1	1	2015	2.49192
0	1	0	1	2	1	3	1	1	2015	2.27068
0	1	0	1	3	1	3	1	1	2015	2.80264
1	0	0	1	2	1	3	1	1	2015	2.68886
1	1	0	2	2	1	3	1	1	2015	2.69662
0	0	0	2	3	1	3	1	1	2015	0.60206
1	0	0	1	2	1	3	1	1	2015	2.52912
1	1	0	2	2	1	3	1	1	2015	2.91593
1	0	0	1	3	1	3	1	1	2015	0.372912
1	0	0	1	2	1	3	1	1	2015	2.19479
1	0	0	2	3	1	3	1	1	2015	3.24428
1	0	0	1	3	1	3	1	1	2015	1.71096
1	0	0	1	2	1	3	1	1	2015	2.26529
1	0	0	2	2	1	3	1	1	2015	2.05231
1	0	0	2	2	1	3	1	1	2015	2.49414
1	1	0	1	3	1	3	1	1	2015	2.57468
0	0	0	2	2	1	3	1	1	2015	1.57978
1	1	0	1	2	1	3	1	1	2015	2.22087
1	0	0	1	2	1	3	1	1	2015	3.03981
1	0	0	1	3	1	3	1	1	2015	3.16938
0	0	0	2	2	1	3	1	1	2015	2.01703
1	0	0	2	2	1	3	1	1	2015	3.18583
1	0	0	1	3	1	3	1	1	2015	2.18597
1	0	0	2	2	1	3	1	1	2015	2.63347
1	0	0	2	2	1	3	1	1	2015	1.84942
1	0	1	2	2	1	3	1	1	2015	2.06266
1	0	0	1	2	1	3	1	1	2015	1.99123
1	1	0	1	2	1	3	1	1	2015	2.33062
1	1	0	2	2	1	3	1	1	2015	3.04336
1	0	0	1	2	1	3	1	1	2015	2.48714
1	0	0	2	3	1	3	1	1	2015	2.21484
1	0	0	1	2	1	3	1	1	2015	3.16613
1	0	0	1	2	1	3	1	1	2015	1.88705
0	0	1	2	2	1	3	1	1	2015	2.67486
1	0	0	1	2	1	3	1	1	2015	1.40993
1	1	0	2	2	1	3	1	1	2015	2.9433
1	0	0	2	2	1	3	1	1	2015	2.2538
1	0	0	2	2	1	3	1	1	2015	2.67006
0	1	0	1	3	1	3	1	1	2015	2.49136
1	0	0	2	2	1	3	1	1	2015	2.41162
0	0	0	2	3	1	3	1	1	2015	1.54407
1	0	0	2	2	1	3	1	1	2015	2.89927
0	0	1	1	2	1	3	1	1	2015	2.22531
1	0	1	2	2	1	3	1	1	2015	2.74788
1	0	0	1	3	1	3	1	1	2015	0.372912
0	0	0	2	2	1	3	1	1	2015	0.477121
1	0	0	2	2	1	3	1	1	2015	2.26529
1	0	0	1	2	1	3	1	1	2015	3.43185
1	0	0	1	3	1	3	1	1	2015	2.7893
1	1	0	2	2	1	3	1	1	2015	2.87058
1	0	0	1	3	1	3	1	1	2015	0.754348
0	1	0	1	3	1	3	1	1	2015	1.44404
0	0	0	1	2	1	3	1	1	2015	0.845098
1	1	0	1	2	1	3	1	1	2015	2.83512
1	0	0	2	3	1	3	1	1	2015	1.59649
1	0	0	2	2	1	3	1	1	2015	3.1186
1	0	0	1	3	1	3	1	1	2015	3.20224
1	0	0	2	3	1	3	1	1	2015	2.43902
1	0	1	1	2	1	3	1	1	2015	3.14881
0	0	1	1	2	1	3	1	1	2015	1.75587
1	0	0	1	2	1	3	1	1	2015	2.56632
0	0	1	2	2	1	3	1	1	2015	1.76343
1	0	1	2	2	1	3	1	1	2015	2.16346
1	0	1	2	2	1	3	1	1	2015	2.39164
1	0	0	2	2	1	3	1	1	2015	0.372912
1	0	0	2	3	1	3	1	1	2015	1.40993
1	0	0	1	3	1	3	1	1	2015	2.47088
1	0	0	1	3	1	3	1	1	2015	0.201397
1	0	0	1	2	1	3	1	1	2015	2.44235
0	1	1	2	2	1	3	1	1	2015	2.50947
0	0	0	1	2	1	3	1	1	2015	0.477121
1	0	0	1	2	1	3	1	1	2015	1.40993
1	0	0	2	2	1	3	1	1	2015	2.09747
1	0	0	1	2	1	3	1	1	2015	0.245513
1	0	0	1	3	1	3	1	1	2015	2.98227
1	0	0	2	2	1	3	1	1	2015	3.16732
1	1	1	1	2	1	3	1	1	2015	3.23935
1	0	0	2	2	1	3	1	1	2015	2.83104
0	0	0	1	2	1	3	1	1	2015	1.57978
1	1	0	2	2	1	3	1	1	2015	3.12939
1	0	0	2	2	1	3	1	1	2015	2.09272
1	1	0	2	3	1	3	1	1	2015	2.91318
1	0	0	2	2	1	3	1	1	2015	3.07664
1	1	0	2	2	1	3	1	1	2015	3.3641
1	0	0	1	2	1	3	1	1	2015	0.372912
1	1	1	1	2	1	3	1	1	2015	2.89739
1	0	0	2	3	1	3	1	1	2015	2.70978
1	0	0	1	2	1	3	1	1	2015	2.33646
0	1	0	1	3	1	3	1	1	2015	2.76133
0	0	0	2	2	1	3	1	1	2015	0.69897
1	0	0	1	2	1	3	1	1	2015	2.46909
1	0	0	2	3	1	3	1	1	2015	3.02857
1	1	0	2	2	1	3	1	1	2015	2.54404
1	0	0	2	3	1	3	1	1	2015	2.62778
1	0	0	1	2	1	3	1	1	2015	3.04922
1	0	0	1	2	1	3	1	1	2015	2.67117
1	0	0	2	2	1	3	1	1	2015	2.22479
1	0	0	1	2	1	3	1	1	2015	2.76492
1	0	0	1	2	1	3	1	1	2015	2.81158
1	0	0	1	2	1	3	1	1	2015	0.972666
0	1	0	1	2	1	3	1	1	2015	2.0892
1	0	0	1	2	1	3	1	1	2015	2.47422
1	0	0	2	2	1	3	1	1	2015	2.43721
1	0	0	1	3	1	3	1	1	2015	2.83506
0	0	0	2	3	1	3	1	1	2015	0.60206
1	1	0	1	2	1	3	1	1	2015	2.11056
1	0	0	1	2	1	3	1	1	2015	0.071882
1	0	0	1	2	1	3	1	1	2015	0.674861
1	0	0	1	2	1	3	1	1	2015	2.68982
1	1	0	1	2	1	3	1	1	2015	2.41212
1	1	0	1	3	1	3	1	1	2015	1.92423
1	1	0	2	2	1	3	1	1	2015	3.35721
1	0	0	2	3	1	3	1	1	2015	1.73552
0	0	0	1	2	1	3	1	1	2015	0.477121
1	0	0	2	2	1	3	1	1	2015	2.66839
1	0	0	1	3	1	3	1	1	2015	1.12254
1	0	1	1	3	1	3	1	1	2015	2.36246
1	0	0	2	2	1	3	1	1	2015	1.90015
0	0	1	2	2	1	3	1	1	2015	2.3927
0	1	0	2	3	1	3	1	1	2015	2.15788
1	0	0	2	2	1	3	1	1	2015	1.487
0	0	0	1	2	1	3	1	1	2015	1.5563
1	0	0	2	3	1	3	1	1	2015	0.245513
1	0	0	2	2	1	3	1	1	2015	0.372912
1	0	0	1	2	1	3	1	1	2015	1.07004
[truncated: 107,704 more rows]
